# Supplementary material for: Comparative analysis of the complete chloroplast genomes of seven Populus species: Insights into alternative female parents of Populus tomentosa
Source: PLoS One. 2019 Jun 19;14(6):e0218455. doi: 10.1371/journal.pone.0218455 (PMC6583991; doi:10.1371/journal.pone.0218455)
Supplement: S3 Table — (XLSX) [file pone.0218455.s003.xlsx]

## Sheet: S3 Table
P. adenopoda	SSR nr.	SSR type	SSR	size	start	end	Location	Region
	1	C	(A)13gaaaatttattttaggagcaatgccaaccctcttgatagaacaagaaattggcgattgctcc(T)12	87	202	288	trnH-psbA	LSC
	2	P1	(A)15	15	4729	4743	trnK-trnQ	LSC
	3	P1	(T)12	12	7556	7567	trnS-trnG	LSC
	4	P1	(A)15	15	10408	10422	atpA-atpF	LSC
	5	P1	(A)14	14	12114	12127	atpF-atpH	LSC
	6	P1	(T)14	14	17444	17457	rpoC2	LSC
	7	P1	(T)14	14	21583	21596	rpoC1 intron	LSC
	8	P1	(A)12	12	21915	21926	rpoC1 intron	LSC
	9	P1	(T)12	12	25183	25194	rpoB	LSC
	10	C	(A)13ggattcgcaccgaacagaagagata(T)16	54	26259	26312	rpoB-trnC	LSC
	11	P1	(T)13	13	27200	27212	trnC-petN	LSC
	12	P1	(T)14	14	28019	28032	petN-psbM	LSC
	13	p3	(AAT)5	15	29952	29966	psbM-trnD	LSC
	14	P2	(TA)8	16	35674	35689	trnS-psbZ	LSC
	15	P1	(A)17	17	47420	47436	trnL intron	LSC
	16	P1	(T)14	14	47892	47905	trnL-trnF	LSC
	17	P1	(T)14	14	48653	48666	trnF-ndhJ	LSC
	18	P1	(A)13	13	50780	50792	ndhC-trnV	LSC
	19	P1	(T)14	14	55282	55295	atpB-rbcL	LSC
	20	P1	(T)12	12	61070	61081	ycf4-cemA	LSC
	21	P2	(AT)7	14	63892	63905	petA-psbJ	LSC
	22	C	(T)13attttaatatggaaagaaaaaaaaagtaaaagatattataaagaaaaatagagggttacttttcgttctaaaatct(A)12	101	65683	65783	psbE-petL	LSC
	23	P1	(T)12	12	66379	66390	petL-petG	LSC
	24	P1	(T)12	12	71200	71211	rpl20-rps12	LSC
	25	P1	(A)12	12	71966	71977	clpP intron1	LSC
	26	P1	(A)13	13	81221	81233	rps8	LSC
	27	P1	(T)12	12	81457	81468	rps8-rpl14	LSC
	28	P1	(T)16	16	85446	85461	rps19-rpl2	IRB
	29	P1	(A)14	14	109521	109534	rrn5S-trnR	IRB
	30	P1	(A)14	14	115045	115058	ndhF-trnL	SSC
	31	P1	(T)16	16	116892	116907	ccsA-ndhD	SSC
	32	P1	(T)13	13	118872	118884	psaC-ndhE	SSC
	33	P1	(T)12	12	120207	120218	ndhG-ndhI	SSC
	34	P2	(AT)6	12	122489	122500	ndhA intron	SSC
	35	P1	(A)13	13	124643	124655	ndhH-rps15	SSC
	36	P1	(T)14	14	132155	132168	trnR-rrn5S	IRA
	37	P1	(A)16	16	156223	156238	rpl2-rps19	IRA
P. alba	SSR nr.	SSR type	SSR	size	start	end
	1	C	(A)16gaaaatttattttaggagcaatgccaaccctcttgatagaacaagaaattggcgattgctcc(T)12	90	185	274	trnH-psbA	LSC
	2	P1	(A)17	17	4708	4724	trnK-trnQ	LSC
	3	C	(T)14g(A)12	27	10381	10407	atpA-atpF	LSC
	4	P1	(A)14	14	12075	12088	atpF-atpH	LSC
	5	P1	(T)14	14	17380	17393	rpoC2	LSC
	6	P1	(T)13	13	21523	21535	rpoC1 intron	LSC
	7	P1	(A)14	14	21854	21867	rpoC1 intron	LSC
	8	P1	(T)12	12	25124	25135	rpoB	LSC
	9	C	(A)18ggattcgcaccgaacagaagagata(T)15	58	26201	26258	rpoB-trnC	LSC
	10	P1	(T)13	13	28277	28289	ycf6-psbM	LSC
	11	p3	(AAT)5	15	29957	29971	psbM-trnD	LSC
	12	P2	(TA)11	22	35325	35346	trnS-ycf9	LSC
	13	P1	(A)12	12	46109	46120	rps4-trnT	LSC
	14	P1	(A)13	13	46329	46341	trnT-trnL	LSC
	15	P1	(A)12	12	47147	47158	trnL intron	LSC
	16	P1	(T)14	14	47614	47627	trnL-trnF	LSC
	17	P1	(T)12	12	48358	48369	trnF-ndhJ	LSC
	18	P1	(T)16	16	54992	55007	atpB-rbcL	LSC
	19	P1	(T)17	17	60757	60773	ycf4-ycf10	LSC
	20	P2	(AT)7	14	63573	63586	petA-psbJ	LSC
	21	P1	(T)13	13	65364	65376	psbE-ycf7	LSC
	22	P1	(T)12	12	66060	66071	ycf7-petG	LSC
	23	P1	(T)12	12	70889	70900	clpP intron	LSC
	24	P1	(A)12	12	72758	72769	clpP-psbB	LSC
	25	P1	(A)12	12	77634	77645	petD intron	LSC
	26	P1	(A)13	13	80913	80925	rps8	LSC
	27	P1	(T)16	16	85131	85146	rps19-rpl2	IRB
	28	P1	(A)14	14	109198	109211	rrn5S-trnR	IRB
	29	C	(A)12tgaattctttcttgtttatgattcattgactcttatctctttttaatttttaaagaatcagtcaatc(A)13	92	114678	114769	ndhF-trnL	SSC
	30	P1	(T)15	15	118590	118604	psaC-ndhE	SSC
	31	P1	(T)14	14	119925	119938	ndhG-ndhI	SSC
	32	P2	(AT)6	12	122210	122221	ndhA intron	SSC
	33	P1	(A)13	13	124366	124378	ndhH-rps15	SSC
	34	P1	(T)14	14	131913	131926	trnR-rrn5S	IRA
	35	P1	(A)16	16	155978	155993	rpl2-rps19	IRA
P. alba var. pyramidalis	SSR nr.	SSR type	SSR	size	start	end
	1	P1	(A)14	14	4720	4733	trnK-trnQ	LSC
	2	P1	(T)12	12	8155	8166	trnG intron	LSC
	3	P1	(A)13	13	10344	10356	atpA-atpF	LSC
	4	P1	(T)14	14	17348	17361	rpoC2	LSC
	5	P1	(T)14	14	21487	21500	rpoC1 intron	LSC
	6	P1	(A)12	12	21819	21830	rpoC1 intron	LSC
	7	P1	(T)12	12	25087	25098	rpoB	LSC
	8	P1	(A)14	14	26164	26177	rpoB-trnC	LSC
	9	P1	(T)12	12	27196	27207	trnC-petN	LSC
	10	P1	(T)13	13	28254	28266	petN-psbM	LSC
	11	p3	(AAT)5	15	29932	29946	psbM-trnD	LSC
	12	P1	(T)12	12	48281	48292	trnF-ndhJ	LSC
	13	P1	(T)13	13	54851	54863	atpB-rbcL	LSC
	14	P1	(T)15	15	60604	60618	ycf4-cemA	LSC
	15	P2	(AT)7	14	63420	63433	petA-psbJ	LSC
	16	P1	(T)12	12	65211	65222	psbE-petL	LSC
	17	P1	(T)13	13	69705	69717	rpl20-rps12	LSC
	18	P1	(A)13	13	80707	80719	rps8	LSC
	19	P1	(T)20	20	84945	84964	rps19-rpl2	IRB
	20	P1	(A)12	12	109002	109013	rrn5S-trnR	IRB
	21	P1	(A)12	12	114536	114547	ndhF-trnL	SSC
	22	P1	(T)13	13	119685	119697	ndhG-ndhI	SSC
	23	P2	(AT)7	14	121965	121978	ndhA intron	SSC
	24	P1	(A)13	13	124123	124135	ndhH-rps15	SSC
	25	P1	(T)12	12	131645	131656	trnR-rrn5s	IRA
	26	P1	(A)15	15	155693	155707	rpl2-rps19	IRA
P. tremula var. davidiana	SSR nr.	SSR type	SSR	size	start	end
	1	C	(A)15gaaaatttattttaggagcaatgccaaccctcttgatagaacaagaaattggcgattgctcc(T)12	89	185	273	trnH-psbA	LSC
	2	P1	(A)16	16	4737	4752	trnK-trnQ	LSC
	3	P1	(A)16	16	10428	10443	atpA-atpF	LSC
	4	P1	(A)12	12	12129	12140	atpF-atpH	LSC
	5	P1	(T)14	14	17387	17400	rpoC2	LSC
	6	P1	(T)17	17	21526	21542	rpoC1 intron	LSC
	7	P1	(A)14	14	21866	21879	rpoC1 intron	LSC
	8	P1	(T)12	12	25136	25147	rpoB	LSC
	9	C	(A)12ggattcgcaccgaacagaagag(AT)7	48	26213	26260	rpoB-trnC	LSC
	10	P1	(T)14	14	27259	27272	trnC-petN	LSC
	11	p3	(AAT)5	15	29751	29765	psbM-trnD	LSC
	12	P1	(A)12	12	31356	31367	trnT-psbD	LSC
	13	P2	(TA)9	18	35188	35205	trnS-psbZ	LSC
	14	P1	(A)13	13	45843	45855	rps4-trnT	LSC
	15	P1	(A)13	13	46050	46062	trnT-trbL	LSC
	16	P1	(A)16	16	46863	46878	trnL intron	LSC
	17	P1	(T)17	17	47337	47353	trnL-trnF	LSC
	18	P1	(T)13	13	48091	48103	trnF-ndhJ	LSC
	19	P1	(T)13	13	54714	54726	atpB-rbcL	LSC
	20	P1	(T)15	15	60486	60500	ycf4-cemA	LSC
	21	P1	(A)16	16	63273	63288	petA-psbJ	LSC
	22	C	(T)16aatatggaaagaaaaaaaagtaaaagatattataaagaaaaatagagggttacttttcgttctaaaat(A)13	97	65086	65182	psbE-petL	LSC
	23	P1	(T)14	14	65668	65681	petL-petG	LSC
	24	P1	(A)14	14	77120	77133	petB-petD	LSC
	25	P1	(T)12	12	80649	80660	rps8-rpl14	LSC
	26	P1	(A)13	13	82939	82951	rpl16-rps3	LSC
	27	P1	(T)16	16	84622	84637	rps19-rpl2	IRB
	28	P1	(A)13	13	108645	108657	rrn5S-trnR	IRB
	29	P1	(A)17	17	114146	114162	ndhF-trnL	SSC
	30	P1	(T)13	13	116005	116017	ccsA-ndhD	SSC
	31	P1	(T)16	16	119315	119330	ndhG-ndhI	SSC
	32	P2	(AT)8	16	121628	121643	ndhA intron	SSC
	33	P1	(A)12	12	123788	123799	ndhH-rps15	SSC
	34	P1	(T)13	13	131324	131336	trnR-rrn5S	IRA
	35	P1	(A)16	16	155344	155359	rpl2-rps19	IRA
P. × hopeiensis	SSR nr.	SSR type	SSR	size	start	end
	1	P1	(A)15	15	186	200	trnH-psbA	LSC
	2	P1	(A)17	17	4754	4770	trnK-trnQ	LSC
	3	P1	(T)12	12	7634	7645	trnS-trnG	LSC
	4	P1	(A)16	16	10485	10500	atpA-atpF	LSC
	5	P1	(A)12	12	11285	11296	atpF intron	LSC
	6	P1	(T)14	14	17505	17518	rpoC2	LSC
	7	P1	(T)16	16	21644	21659	rpoC1 intron	LSC
	8	P1	(A)15	15	21983	21997	rpoC1 intron	LSC
	9	P1	(T)12	12	25254	25265	rpoB	LSC
	10	C	(A)12ggattcgcaccgaacagaagag(AT)7	48	26338	26385	rpoB-trnC	LSC
	11	P1	(T)16	16	27380	27395	trnC-petN	LSC
	12	p3	(AAT)12	36	29889	29924	psbM-trnD	LSC
	13	C	(A)12gactcttttttctttctattac(T)18	52	30328	30379	trnD-trnY	LSC
	14	P1	(A)12	12	31524	31535	trnT-psbD	LSC
	15	P2	(TA)9	18	35382	35399	trnS-psbZ	LSC
	16	P1	(A)13	13	46133	46145	rps4-trnT	LSC
	17	P1	(A)15	15	47168	47182	trnL intron	LSC
	18	P1	(T)13	13	47641	47653	trnL-trnF	LSC
	19	P1	(T)14	14	48014	48027	trnF-ndhJ	LSC
	20	P1	(T)13	13	48394	48406	trnF-ndhJ	LSC
	21	P1	(T)12	12	55003	55014	atpB-rbcL	LSC
	22	P1	(T)14	14	60775	60788	ycf4-cemA	LSC
	23	P2	(AT)6	12	63608	63619	petA-psbJ	LSC
	24	P1	(T)13	13	66078	66090	petL-petG	LSC
	25	C	(T)12caaataaaaaaaaagaaaaaagaatataatc(T)12	55	70858	70912	clpP intron	LSC
	26	P1	(A)13	13	77642	77654	petB-petD	LSC
	27	P1	(T)12	12	81163	81174	rps8-rpl14	LSC
	28	P1	(T)18	18	83425	83442	rpl16-rps3	LSC
	29	P1	(T)15	15	85143	85157	rps19-rpl2	IRB
	30	P1	(A)13	13	109172	109184	rrn5S-trnR	IRB
	31	P1	(T)12	12			ndhB-rps7	IRB
	32	P1	(T)13	13	118409	118421	psaC-ndhE	SSC
	33	P2	(AT)7	14	122024	122037	ndhA intron	SSC
	34	P1	(A)12	12			rps7-ndhB	IRA
	35	P1	(T)13	13	131739	131751	trnR-rrn5S	IRA
	36	P1	(A)15	15	155766	155780	rpl2-rps19	IRA
P. tomentosa	1	P1	(A)14	14	185	198	trnH-psbA	LSC
	2	P1	(A)15	15	4737	4751	trnK-trnQ	LSC
	3	P1	(A)12	12	12083	12094	atpF-atpH	LSC
	4	P1	(T)12	12	13229	13240	atpoH-atpI	LSC
	5	P1	(T)14	14	17423	17436	rpoC2	LSC
	6	P1	(T)15	15	21562	21576	rpoC1 intron	LSC
	7	P1	(T)12	12	25162	25173	rpoB	LSC
	8	P1	(A)13	13	26239	26251	rpoB-trnC	LSC
	9	P1	(T)12	12	28078	28089	petN-psbM	LSC
	10	p3	(AAT)5	15	30007	30021	psbM-trnD	LSC
	11	P1	(A)12	12	47273	47284	trnL intron	LSC
	12	P1	(T)12	12	48128	48139	trnF-ndhJ	LSC
	13	P1	(T)12	12	48500	48511	trnF-ndhJ	LSC
	14	P1	(A)12	12	50624	50635	ndhC-trnV	LSC
	15	P1	(T)12	12	60860	60871	ycf4-cemA	LSC
	16	C	(A)12tagaaatatata(AT)7	38	63650	63687	petA-psbJ	LSC
	17	P1	(T)12	12	65465	65476	psbE-petL	LSC
	18	P1	(A)13	13	81003	81015	rps8	LSC
	19	P1	(A)12	12	81859	81870	rpl14-rpl16	LSC
	20	P1	(T)15	15	85218	85232	rps19-rpl2	IRB
	21	P1	(A)14	14	109271	109284	rrn5S-trnR	IRB
	22	P2	(AT)6	12	122241	122252	ndhA intron	SSC
	23	P1	(A)13	13	124397	124409	ndhH-rps15	SSC
	24	P1	(A)12	12	124914	124925	rps15-ycf1	SSC
	25	P1	(T)13	13	131913	131925	trnR-rrn5S	IRA
	26	P1	(A)15	15	155961	155975	rpl2-rps19	IRA
P. tremula	SSR nr.	SSR type	SSR	size	start	end
	1	C	(A)16gaaaatttattttaggagcaatgccaaccctcttgatagaacaagaaattggcgattgctcc(T)13	91	186	276	trnH-psbA	LSC
	2	P1	(A)15	15	4738	4752	trnK-trnQ	LSC
	3	P1	(T)12	12	7028	7039	trnS-trnG	LSC
	4	P1	(T)15	15	7551	7565	trnS-trnG	LSC
	5	P1	(A)15	15	10421	10435	atpA-atpF	LSC
	6	P1	(T)12	12	11808	11819	atpF-atpH	LSC
	7	P1	(T)14	14	17417	17430	rpoC2	LSC
	8	P1	(A)12	12	21888	21899	rpoC1 intron	LSC
	9	P1	(T)12	12	25156	25167	rpoB	LSC
	10	C	(A)14ggattcgcaccgaacagaagag(AT)8	52	26236	26287	rpoB-trnC	LSC
	11	P1	(T)15	15	27245	27259	trnC-petN	LSC
	12	P1	(T)15	15	28322	28336	petN-psbM	LSC
	13	C	(AAT)5aaggatcccctttgggaacgaaattctactatttgtaccccttttacagaaaatgaagagatgaattgatgta(T)15	103	30011	30113	psbM-trnD	LSC
	14	P1	(A)12	12	30429	30440	trnD-trnY	LSC
	15	P2	(TA)6	12	35394	35405	trnS-psbZ	LSC
	16	P1	(A)13	13	35929	35941	psbZ-trnG	LSC
	17	P1	(A)13	13	46090	46102	rps4-trnT	LSC
	18	P1	(T)13	13	47579	47591	trnL-trnF	LSC
	19	P1	(T)12	12	48298	48309	trnF-trnG	LSC
	20	P1	(A)17	17	51246	51262	ndhC-trnV	LSC
	21	P1	(T)15	15	54926	54940	atpB-rbcL	LSC
	22	P1	(T)13	13	60690	60702	ycf4-cemA	LSC
	23	P2	(AT)7	14	63520	63533	petA-psbJ	LSC
	24	P1	(T)12	12	65321	65332	psbE-petL	LSC
	25	C	(A)12gaa(T)14	29	65900	65928	petL-petG	LSC
	26	P1	(T)12	12	69068	69079	rpl20-rps12	LSC
	27	P1	(A)12	12	70578	70589	clpP intron2	LSC
	28	P1	(A)14	14	72479	72492	clpP-psbB	LSC
	29	P1	(A)16	16	76696	76711	petB-petD	LSC
	30	P1	(A)13	13	77338	77350	petB-petD	LSC
	31	P1	(T)12	12	80277	80288	rpl36-rps8	LSC
	32	P1	(T)16	16	80882	80897	rps8-rpl14	LSC
	33	P1	(A)14	14	81489	81502	rpl14-rpl16	LSC
	34	P1	(T)13	13	83062	83074	rpl16-rps3	LSC
	35	P1	(T)15	15	84890	84904	rps19-rpl2	IRB
	36	P1	(T)12	12	97881	97892	ndhB-rps7	IRB
	37	P1	(A)14	14	108908	108921	rrn5S-trnR	IRB
	38	P1	(A)17	17	114331	114347	ndhF-trnL	SSC
	39	P1	(A)12	12	114742	114753	ndhF-trnL	SSC
	40	P1	(A)12	12	116269	116280	ccsA-ndhD	SSC
	41	P1	(T)14	14	118186	118199	psaC-ndhE	SSC
	42	P1	(T)13	13	119541	119553	ndhG-ndhI	SSC
	43	P2	(AT)8	16	121825	121840	ndhA intron	SSC
	44	P1	(T)14	14	131524	131537	trnR-rrn5S	IRA
	45	P1	(A)12	12	142553	142564	rps7-ndhB	IRA
	46	P1	(A)15	15	155541	155555	rpl2-rps19	IRA
