# Supplementary material for: Comparative analysis of the complete chloroplast genomes of seven Populus species: Insights into alternative female parents of Populus tomentosa
Source: PLoS One. 2019 Jun 19;14(6):e0218455. doi: 10.1371/journal.pone.0218455 (PMC6583991; doi:10.1371/journal.pone.0218455)
Supplement: S4 Table — (XLSX) [file pone.0218455.s004.xlsx]

## Sheet: S4 Table
		repeatA location	start locus	region	repeatB location	start locus	region	length	type
P. adenopoda	1	trnS	35244	LSC	trnS	35266	LSC	104	F
	2	trnS	35244	LSC	trnS	35288	LSC	82	F
	3	ycf3-trnS	45095	LSC	accD	58143	LSC	76	F
	4	ycf3-trnS	45103	LSC	accD	58151	LSC	68	F
	5	trnS	35244	LSC	trnS	35310	LSC	60	F
	6	trnC	26903	LSC	trnS	35391	LSC	49	P
	7	psaB	38905	LSC	psaA	41129	LSC	55	F
	8	trnS-trnC	7341	LSC	trnS-trnC	7341	LSC	48	P
	9	trnS	35171	LSC	trnS	35259	LSC	45	F
	10	trnS	35171	LSC	trnS	35281	LSC	45	F
	11	trnS	35171	LSC	trnS	35303	LSC	45	F
	12	trnS	35171	LSC	trnS	35325	LSC	45	F
	13	trnS	35378	LSC	trnS	35455	LSC	40	F
	14	trnS	35415	LSC	trnS	35491	LSC	39	F
	15	trnS	35178	LSC	trnS	35244	LSC	38	F
	16	trnS	35244	LSC	trnS	35332	LSC	38	F
	17	rps12-trnV	100065	IRb	ndhA intron	121774	SSC	42	F
	18	ndhA intron	121774	ssc	trnV-rps12	141559	IRa	42	P
	19	trnL-ycf15	95397	IRb	trnL-ycf15	95440	IRb	34	P
	20	trnL-ycf15	95440	IRb	ycf15-trnL	146230	IRa	34	F
	21	psaB	38945	LSC	psaA	41169	LSC	41	F
	22	petN-psbM	27533	LSC	petN-psbM	27533	LSC	35	P
	23	ycf3 intron1	43868	LSC	rps12-trnV	100067	IRb	39	F
	24	ycf3 intron1	43868	LSC	trnV-rps12	141560	IRa	39	P
	25	ycf2	92624	IRb	ycf2	92642	IRb	39	F
	26	ycf2	92624	IRb	ycf2	148980	IRa	39	P
	27	ycf2	92642	IRb	ycf2	148998	IRa	39	P
	28	ycf2	148980	IRa	ycf2	148998	IRa	39	F
	29	ycf15-trnL	95397	IRb	trnL-ycf15	146192	IRa	30	F
	30	ccsA	116339	ssc	ccsA	116339	ssc	30	P
	31	trnL-ycf15	146192	IRa	trnL-ycf15	146234	IRa	30	P
	32	rps12-trnV	100075	IRb	ndhA intron	121784	SSC	32	F
	33	ndhA intron	121784	SSC	trnV-rps12	141559	IRa	32	P
	34	psaB	38933	LSC	psaA	41157	LSC	36	F
	35	trnS-GCT	6821	LSC	trnS-GGA	45282	LSC	30	P
	36	rps2-rpoC2	15117	LSC	clpP intron2	71140	LSC	30	P
	37	trnS-trnG	7130	LSC	trnS-trnG	7133	LSC	32	P
	38	trnC	26925	LSC	trnS	35464	LSC	31	P
	39	trnS	35510	LSC	trnS	45220	LSC	31	P
	40	trnC-petN	27223	LSC	trnC-petN	27232	LSC	33	R
	41	trnC	26903	LSC	trnS	35486	LSC	30	P
	42	trnS	35164	LSC	trnS	45220	LSC	30	P
	43	ycf3 intron2	43022	LSC	ycf3 intron2	43022	LSC	30	P
	44	trnC-trnR	8414	LSC	ndhC-trnV	50941	LSC	32	F
	45	trnS	35220	LSC	psaI	59957	LSC	32	P
	46	trnK-trnQ	4705	LSC	ndhF-trnL	115029	SSC	31	R
	47	trnC-petN	27217	LSC	trnC-petN	27236	LSC	31	F
	48	psbZ-trnG	36452	LSC	ndhC-trnV	51120	LSC	31	R
	49	psaA-ycf3	42603	LSC	psbJ-psbL	64510	LSC	31	R
	50	trnL intron	47389	LSC	ndhH-rps15	124615	SSC	31	F
	51	rbcL-accD	57514	LSC	rbcL-accD	57514	LSC	31	P
	52	trnS-GCT	6818	LSC	trnS-UGA	35096	LSC	30	F
P. alba
	1	ycf3-trnS	44800	LSC	accD	57855	LSC	76	F
	2	ycf3-trnS	44808	LSC	accD	57863	LSC	68	F
	3	psaB	38605	LSC	psaA	40829	LSC	55	F
	4	rpl16-rps3	83410	LSC	rpl16-rps3	83410	LSC	46	P
	5	clpP-psaB	72401	LSC	clpP-psaB	72419	LSC	37	F
	6	trnS-trnG	7170	LSC	trnS-trnG	7187	LSC	36	F
	7	rps12-trnV	99756	IRb	ndhA intron	121505	SSC	42	F
	8	ndhA intron	121505	SSC	trnV-rps12	141325	IRa	42	P
	9	trnR-trnN	109592	IRb	trnR-trnN	109592	IRb	34	R
	10	trnR-trnN	109592	IRb	trnN-trnR	131497	IRa	34	C
	11	trnN-trnR	131497	IRa	trnN-trnR	131497	IRa	34	R
	12	psaB	38645	LSC	psaA	40869	LSC	41	F
	13	ycf6-psbM	27555	LSC	ycf6-psbM	27555	LSC	35	P
	14	ycf9-trnG	36087	LSC	ycf9-trnG	36110	LSC	31	F
	15	ycf3 intron1	43557	LSC	rps12-trnV	99758	IRb	39	F
	16	ycf3 intron1	43557	LSC	trnV-rps12	141326	IRa	39	P
	17	ycf2	92320	IRb	ycf2	92338	IRb	39	F
	18	ycf2	92320	IRb	ycf2	148746	IRa	39	P
	19	ycf2	92338	IRb	ycf2	148764	IRa	39	P
	20	ycf2	148746	IRa	ycf2	148764	IRa	39	F
	21	ycf9-trnG	36204	LSC	ycf9-trnG	36219	LSC	30	F
	22	ycf2-trnL	95093	IRb	ycf2-trnL	95135	IRb	30	P
	23	ycf2-trnL	95093	IRb	trnL-ycf2	145958	IRa	30	F
	24	ycf2-trnL	95135	IRb	trnL-ycf2	146000	IRa	30	F
	25	ycf5	116073	SSC	ycf5	116073	SSC	30	P
	26	trnL-ycf2	145958	IRa	trnL-ycf2	146000	IRa	30	P
	27	rps12-trnV	99766	IRb	ndhA intron	121515	SSC	32	F
	28	trnR-trnN	109596	IRb	trnR-trnN	109599	IRb	32	R
	29	trnR-trnN	109596	IRb	trnN-trnR	131492	IRa	32	C
	30	ndhA intron	121515	SSC	trnV-rps12	141325	IRa	32	P
	31	trnN-trnR	131492	IRa	trnN-trnR	131495	IRa	32	R
	32	psaB	38633	LSC	psaA	40857	LSC	36	F
	33	trnS-GCT	6809	LSC	trnS-GGA	44987	LSC	30	P
	34	trnR-trnN	109592	IRb	trnR-trnN	109601	IRb	30	F
	35	trnR-trnN	109592	IRb	trnN-trnR	131492	IRa	30	P
	36	trnR-trnN	109601	IRb	trnN-trnR	131501	IRa	30	P
	37	trnN-trnR	131492	IRa	trnN-trnR	131501	IRa	30	F
	38	trnS-trnG	7137	LSC	trnS-trnG	7140	LSC	32	P
	39	trnC-ycf6	27239	LSC	trnC-ycf6	27258	LSC	31	F
	40	trnC-ycf6	27245	LSC	trnC-ycf6	27254	LSC	33	R
	41	ndhC-trnV	50637	LSC	ndhC-trnV	50645	LSC	33	R
	42	ycf3 intron2	42711	LSC	ycf3 intron2	42711	LSC	30	P
	43	rps2-rpoC2	15081	LSC	clpP intron2	70847	LSC	31	P
	44	trnL intron	47127	LSC	ndhH-rps15	124349	SSC	31	F
	45	trnS-GCT	6806	LSC	trnS-UGA	35105	LSC	30	F
	46	trnS-trnG	7197	LSC	ndhC-trnV	50654	LSC	30	C
	47	psbM-trnD	29929	LSC	ycf9-trnG	36090	LSC	30	F
	48	trnR-trnN	109590	IRb	trnN-trnR	131504	IRb	30	C
P. alba var. pyramidalis
	1	rpl22-rps19-rpl2	84431	IRb	rpl2-rps19-trnH	155692	IRa,LSC	528	P
	2	ycf3-trnS	44723	LSC	accD	57702	LSC	76	F
	3	ycf3-trnS	44731	LSC	accD	57710	LSC	68	F
	4	psaB	38527	LSC	psaA	40751	LSC	55	F
	5	rps12-trnV	99574	IRb	ndhA intron	121263	SSC	42	F
	6	ndhA intron	121263	SSC	trnV-rps12	141041	IRa	42	P
	7	trnH-psbA	296	LSC	trnH-psbA	315	LSC	38	F
	8	psaB	38567	LSC	psaA	40791	LSC	41	F
	9	petN-psbM	27539	LSC	petN-psbM	27539	LSC	35	P
	10	trnR-atpA	8714	LSC	trnR-atpA	8714	LSC	37	R
	11	ycf3 intron1	43480	LSC	rps12-trnV	99576	IRb	39	F
	12	ycf3 intron1	43480	LSC	trnV-rps12	141042	IRa	39	P
	13	ycf2	92138	IRb	ycf2	92156	IRb	39	F
	14	ycf2	92138	IRb	ycf2	148461	IRa	39	P
	15	ycf2	92156	IRb	ycf2	148479	IRa	39	P
	16	ycf2	148461	IRa	ycf2	148479	IRa	39	F
	17	ycf15-trnL	94911	IRb	ycf15-trnL	94953	IRb	30	P
	18	ycf15-trnL	94911	IRb	trnL-ycf15	145673	IRa	30	F
	19	ycf15-trnL	94953	IRb	trnL-ycf15	145715	IRa	30	F
	20	ccsA	115839	SSC	ccsA	115839	SSC	30	P
	21	trnL-ycf15	145673	IRa	trnL-ycf15	145715	IRa	30	P
	22	rps12-trnV	99584	IRb	ndhA intron	121273	SSC	32	F
	23	ndhA intron	121273	SSC	trnV-rps12	141041	IRa	32	P
	24	psaB	38555	LSC	psaA	40779	LSC	36	F
	25	trnC-GCT	6816	LSC	trnS-GGA	44910	LSC	30	P
	26	trnS-trnG	7127	LSC	trnS-trnG	7130	LSC	32	P
	27	trnR-trnN	109395	IRb	trnR-trnN	109395	IRb	32	R
	28	trnR-trnN	109395	IRb	trnN-trnR	131230	IRa	32	C
	29	trnN-trnR	131230	IRa	trnN-trnR	131230	IRa	32	R
	30	trnC-petN	27223	LSC	trnC-petN	27242	LSC	31	F
	31	trnR-trnN	109391	IRb	trnR-trnN	109391	IRb	31	R
	32	trnR-trnN	109391	IRb	trnN-trnR	131235	IRa	31	C
	33	trnN-trnR	131235	IRa	trnN-trnR	131235	IRa	31	R
	34	trnC-petN	27229	LSC	trnC-petN	27238	LSC	33	R
	35	ycf3 intron2	42634	LSC	ycf3 intron2	42634	LSC	30	P
	36	trnR-trnN	109436	IRb	trnR-trnN	109436	IRb	30	P
	37	trnR-trnN	109436	IRb	trnN-trnR	131191	IRa	30	F
	38	trnN-trnR	131191	IRa	trnN-trnR	131191	IRa	30	P
	39	trnR-trnN	109395	IRb	ycf1(ndhF)	112143	SSC	32	P
	40	ycf1(ndhF)	112143	SSC	trnN-trnR	131230	IRa	32	F
	41	trnS-GCT	6813	LSC	trnS-UGA	35085	LSC	30	F
	42	rps2-rpoC2	15026	LSC	clpP intron	70667	LSC	30	P
	43	psbZ-trnG	36095	LSC	psbZ-trnG	36108	LSC	30	R
	44	trnL intron	47042	LSC	ndhH-rps15	124106	SSC	30	F
	45	trnR-trnN	109394	IRb	trnR-trnN	109403	IRb	30	F
	46	trnR-trnN	109394	IRb	trnN-trnR	131224	IRa	30	P
	47	trnR-trnN	109403	IRb	trnN-trnR	131233	IRa	30	P
	48	trnN-trnR	131224	IRa	trnN-trnR	131233	IRa	30	F
P. tremula var. davidiana
	1	ycf3-trnS	44597	LSC	accD	57573	LSC	76	F
	2	ycf3-trnS	44605	LSC	accD	57581	LSC	68	F
	3	psaB	38394	LSC	psaA	40618	LSC	55	F
	4	trnT-psbD	30881	LSC	trnT-psbD	30929	LSC	44	F
	5	rps12-trnV	99242	IRb	ndhA intron	120920	SSC	42	F
	6	ndhA intron	120920	SSC	trnV-rps12	140696	IRa	42	P
	7	psaB	38434	LSC	psaA	40658	LSC	41	F
	8	petN-psbM	27604	LSC	petN-psbM	27604	LSC	35	P
	9	ycf3 intron1	43362	LSC	rps12-trnV	99244	IRb	39	F
	10	ycf3 intron1	43362	LSC	trnV-rps12	140697	IRa	39	P
	11	ycf2	91811	IRb	ycf2	91829	IRb	39	F
	12	ycf2	91811	IRb	ycf2	148112	IRa	39	P
	13	ycf2	91829	IRb	ycf2	148130	IRa	39	P
	14	ycf2	148112	IRa	ycf2	148130	IRa	39	F
	15	ycf15-trnL	94586	IRb	ycf15-trnL	94628	IRb	30	P
	16	ycf15-trnL	94586	IRb	trnL-ycf15	145322	IRa	30	F
	17	ycf15-trnL	94628	IRb	trnL-ycf15	145364	IRa	30	F
	18	ccsA	115455	ssc	ccsA	115455	SSC	30	P
	19	trnL-ycf15	145322	IRa	trnL-ycf15	145364	IRa	30	P
	20	rps12-trnV	99252	IRb	ndhA intron	120930	SSC	32	F
	21	ndhA intron	120930	SSC	trnV-rps12	140696	IRa	32	P
	22	psaB	38422	LSC	psaA	40646	LSC	36	F
	23	ndhC-trnV	50558	LSC	ndhC-trnV	50584	LSC	33	F
	24	trnS-GCT	6839	LSC	trnS-GGA	44784	LSC	30	P
	25	clpP-psaB	71880	LSC	clpP-psaB	71907	LSC	30	F
	26	trnE-trnT	30566	LSC	trnE-trnT	30566	LSC	35	P
	27	ndhF-trnL	114552	SSC	ndhF-trnL	114552	SSC	32	P
	28	trnK intron	1985	LSC	trnK intron	1999	LSC	31	F
	29	trnC-petN	27288	LSC	trnC-petN	27307	LSC	31	F
	30	psbZ-trnG	35984	LSC	psbZ-trnG	35984	LSC	31	R
	31	ndhA intron	121579	SSC	ndhA intron	121579	SSC	31	R
	32	trnC-petN	27294	LSC	trnC-petN	27303	LSC	33	R
	33	ycf3 intron2	42525	LSC	ycf3 intron2	42525	LSC	30	P
	34	trnG-trnR	8475	LSC	ndhC-trnV	50395	LSC	32	F
	35	rps2-rpoC2	15122	LSC	rps2-rpoC2	15122	LSC	31	P
	36	trnK-trnQ	4733	LSC	ndhG-ndhI	119311	SSC	30	C
	37	trnS-GCT	6836	LSC	trnS-UGA	34968	LSC	30	F
	38	trnL intron	46846	LSC	ndhH-rps15	123771	SSC	30	F
	39	trnL-trnF	47336	LSC	ndhF-trnL	114132	SSC	30	P
	40	clpP intron2	70321	LSC	clpP intron2	70622	LSC	30	F
P. × hopeiensis
	1	trnR-trnN	109634	IRb	trnN-trnR	131195	IRa	93	P
	2	ycf3-trnS	44824	LSC	accD	57862	LSC	76	F
	3	ycf3-trnS	44832	LSC	accD	57870	LSC	68	F
	4	trnT-psbD	31049	LSC	trnT-psbD	31097	LSC	52	F
	5	trnR-trnN	109585	IRb	trnN-trnR	131289	IRa	49	P
	6	psaB	38616	LSC	psaA	40840	LSC	55	F
	7	psbM-trnD	29888	LSC	psbM-trnD	29888	LSC	38	R
	8	clpP-psbB	72407	LSC	clpP-psbB	72425	LSC	37	F
	9	rps12-trnV	99770	IRb	ndhA intron	121321	SSC	42	F
	10	ndhA intron	121321	SSC	trnV-rps12	141110	IRa	42	P
	11	psbM-trnD	29888	LSC	psbM-trnD	29891	LSC	35	F
	12	psbM-trnD	29891	LSC	psbM-trnD	29891	LSC	35	R
	13	psbM-trnD	29894	LSC	psbM-trnD	29894	LSC	32	R
	14	psaB	38656	LSC	psaA	40880	LSC	41	F
	15	petN-psbM	27727	LSC	petN-psbM	27727	LSC	35	P
	16	ycf3 intron1	43556	LSC	rps12-trnV	99772	IRb	39	F
	17	ycf3 intron1	43556	LSC	trnV-rps12	141111	IRa	39	P
	18	ycf2	92331	IRb	ycf2	92349	IRb	39	F
	19	ycf2	92331	IRb	ycf2	148533	IRa	39	P
	20	ycf2	92349	IRb	ycf2	148551	IRa	39	P
	21	ycf2	148533	IRa	ycf2	148551	IRa	39	F
	22	trnT-psbD	31136	LSC	trnT-psbD	31145	LSC	30	F
	23	ycf15-trnL	95106	IRb	ycf15-trnL	95148	IRb	30	P
	24	ycf15-trnL	95106	IRb	trnL-ycf15	145743	IRa	30	F
	25	ycf15-trnL	95148	IRb	trnL-ycf15	145785	IRa	30	F
	26	ccsA	115891	SSC	ccsA	115891	SSC	30	P
	27	trnL-ycf15	145743	IRa	trnL-ycf15	145785	trnV-rps12	30	P
	28	rps12-trnV	99780	IRb	ndhA intron	121331	SSC	32	F
	29	ndhA intron	121331	SSC	trnV-rps12	141110	trnV-rps12	32	P
	30	psbM-trnD	29886	LSC	psbM-trnD	29888	LSC	31	R
	31	psbM-trnD	29886	LSC	psbM-trnD	29895	LSC	31	F
	32	psaB	38644	LSC	psaA	40868	LSC	36	F
	33	trnS-GCT	6855	LSC	trnS-GGA	45011	LSC	30	P
	34	psbM-trnD	29896	LSC	psbM-trnD	29897	LSC	30	R
	35	trnE-trnT	30735	LSC	trnE-trnT	30735	LSC	35	P
	36	psbZ-trnG	36178	LSC	psbZ-trnG	36178	LSC	32	R
	37	psbZ-trnG	35126	LSC	psbZ-trnG	35152	LSC	34	F
	38	matK(trnK intron)	1994	LSC	matK(trnK intron)	2008	LSC	31	F
	39	trnC-petN	27411	LSC	trnC-petN	27430	LSC	31	F
	40	psbZ-trnG	36208	LSC	psbZ-trnG	36208	LSC	31	R
	41	trnS-trnG	7261	LSC	trnS-trnG	7261	LSC	33	P
	42	trnC-petN	27417	LSC	trnC-petN	27426	LSC	33	R
	43	trnS-trnG	7044	LSC	trnS-trnG	7068	LSC	30	F
	44	ycf3 intron2	42720	LSC	ycf3 intron2	42720	LSC	30	P
	45	trnG-trnR	8517	LSC	ndhC-trnV	50693	LSC	32	F
	46	trnS-trnG	7266	LSC	psbM-trnD	29887	LSC	31	P
	47	trnS-GCT	6852	LSC	trnS-UGA	35162	LSC	30	F
	48	trnS-trnG	7266	LSC	psbM-trnD	29893	LSC	30	C
	49	trnS-trnG	7266	LSC	psbM-trnD	29894	LSC	30	P
	50	trnS-trnG	7266	LSC	psbM-trnD	29896	LSC	30	C
	51	atpF-atpH	11845	LSC	trnL-ccsA	115195	LSC	30	R
	52	psbM-trnD	29409	LSC	psbM-trnD	29430	LSC	30	F
	53	psbZ-trnG	36179	LSC	trnR-trnN	109597	IRb	30	P
	54	psbZ-trnG	36179	LSC	trnN-trnR	131296	IRa	30	F
	55	ndhC-trnV	50840	LSC	trnR-trnN	109591	IRb	30	C
	56	ndhC-trnV	50840	LSC	trnN-trnR	131302	IRa	30	R
P. tomentosa
	1	rrn5S-trnR-trnN	109271	IRb	trnN-trnR-rrn5S	131471	IRa	454	P
	2	trnC-petN	27010	LSC	trnD-trnY	30471	LSC	111	F
	3	ycf3-trnS	44927	LSC	accD	57958	LSC	76	F
	4	ycf3-trnS	44935	LSC	accD	57966	LSC	68	F
	5	psaB	38733	LSC	psaA	40957	psaA	55	F
	6	rps12-trnV	99842	IRb	trnV-rps12	121540	IRa	42	F
	7	ndhA intron	121540	ssc	trnV-rps12	141309	IRa	42	P
	8	psaB	38773	LSC	psaA	40997	psaA	41	F
	9	petN-psbM	27611	LSC	petN-psbM	27611	LSC	35	P
	10	trnL-ccsA	115416	SSC	trnL-ccsA	115431	SSC	31	F
	11	ycf3 intron1	43685	LSC	rps12-trnV	99844	IRb	39	F
	12	ycf3 intron1	43685	LSC	trnV-rps12	141310	IRa	39	P
	13	ycf2	92406	IRb	ycf2	92424	IRb	39	F
	14	ycf2	92406	IRb	ycf2	148729	IRa	39	P
	15	ycf2	92424	IRb	ycf2	148747	IRa	39	P
	16	ycf2	148729	IRa	ycf2	148747	IRa	39	F
	17	ycf15-trnL	95179	IRb	ycf15-trnL	95221	IRb	30	P
	18	ycf15-trnL	95179	IRb	trnL-ycf15	145941	IRa	30	F
	19	ycf15-trnL	95221	IRb	trnL-ycf15	145983	IRa	30	F
	20	ccsA	116128	SSC	ccsA	116128	SSC	30	P
	21	trnL-ycf15	145941	IRa	trnL-ycf15	145983	IRa	30	P
	22	clpP-psaB	72503	LSC	clpP-psaB	72530	LSC	33	F
	23	rps12-trnV	99852	IRb	ndhA intron	121550	SSC	32	F
	24	ndhA intron	121550	SSC	trnV-rps12	141309	IRa	32	P
	25	psaB	38761	LSC	psaA	40985	LSC	36	F
	26	trnS-GCT	6844	LSC	trnS-CGA	45114	LSC	30	P
	27	rps2-rpoC2	15264	LSC	rps2-rpoC2	15277	LSC	30	F
	28	trnS-trnG	7152	LSC	trnS-GCT-trnG-UCC	7155		32	P
	29	trnC-petN	27295	LSC	trnC-petN	27314	LSC	31	F
	30	trnC-petN	27301	LSC	trnC-petN	27310	LSC	33	R
	31	ycf3 intron2	42839	LSC	ycf3 intron2	42839	LSC	30	P
	32	psbZ-trnG	36288	LSC	ndhC-trnV	50952	LSC	31	R
	33	trnL intron	47253	LSC	ndhH-rps15	124380	SSC	31	F
	34	trnS-GCT	6841	LSC	trnS-UGA	35279	LSC	30	F
	35	rps2-rpoC2	15089	LSC	clpP intron2	70939	LSC	30	P
	36	psbZ-trnG	36301	LSC	psbZ-trnG	36314	LSC	30	R
P. tremula
	1	ycf3-trnS	44781	LSC	accD	57779	LSC	76	F
	2	ycf3-trnS	44789	LSC	accD	57787	LSC	68	F
	3	psaB	38591	LSC	psaA	40815	LSC	55	F
	4	rpl16-rps3	83169	LSC	rpl16-rps3	83169	LSC	46	P
	5	clpP-psbB	72116	LSC	clpP-psbB	72134	LSC	37	F
	6	rps12-trnV	99508	IRb	ndhA intron	121121	SSC	42	F
	7	ndhA intron	121121	SSC	trnV-rps12	140894	IRa	42	P
	8	trnS-trnG	7205	LSC	trnS-trnG	7205	LSC	41	P
	9	psaB	38631	LSC	psaA	40855	LSC	41	F
	10	petN-psbM	27592	LSC	petN-psbM	27592	LSC	35	P
	11	rps2-rpoC2	15092	LSC	clpP intron2	70556	LSC	39	P
	12	ycf3 intron1	43540	LSC	rps12-trnV	99510	IRb	39	F
	13	ycf3 intron1	43540	LSC	trnV-rps12	140895	IRa	39	P
	14	ycf2	92078	IRb	ycf2	92096	IRb	39	F
	15	ycf2	92078	IRb	ycf2	148309	IRa	39	P
	16	ycf2	92096	IRb	ycf2	148327	IRa	39	P
	17	ycf2	148309	IRa	ycf2	148327	IRa	39	F
	18	ycf15-trnL	94851	IRb	ycf15-trnL	94893	IRb	30	P
	19	ycf15-trnL	94851	IRb	trnL-ycf15	145521	IRa	30	F
	20	ycf15-trnL	94893	IRb	trnL-ycf15	145563	IRa	30	F
	21	ccsA	115652	SSC	ccsA	115652	SSC	30	P
	22	trnL-ycf15	145521	IRa	trnL-ycf15	145563	IRa	30	P
	23	clpP-psbB	72149	LSC	clpP-psbB	72176	LSC	33	F
	24	rps12-trnV	99518	IRb	ndhA intron	121131	SSC	32	F
	25	ndhA intron	121131	SSC	trnV-rps12	140894	IRa	32	P
	26	trnT-psbD	31092	LSC	trnT-psbD	31109	LSC	31	F
	27	psaB	38619	LSC	psaA	40843	LSC	36	F
	28	trnS-GCT	6849	LSC	trnS-GGA	44968	LSC	30	P
	29	ndhF-trnL	114737	SSC	ndhF-trnL	114737	SSC	35	P
	30	trnS-trnG	7148	LSC	trnS-trnG	7151	LSC	32	P
	31	clpP intron2	70562	LSC	ndhF-trnL	114734	SSC	34	R
	32	trnS-trnG	7194	LSC	trnS-trnG	7227	LSC	30	P
	33	trnC-petN	27276	LSC	trnC-petN	27295	LSC	31	F
	34	psaA-ycf3	42044	LSC	psaA-ycf3	42065	LSC	31	F
	35	trnS-GCT	6846	LSC	trnS-UGA	35174	LSC	30	F
	36	atpA-atpF	10409	LSC	petL-petG	65895	LSC	30	R
	37	psbZ-trnG	36176	LSC	ndhC-trnV	50779	LSC	30	R
	38	ndhC-trnV	50602	LSC	ccsA-ndhD	116209	SSC	30	R
	39	ndhC-trnV	50725	LSC	ndhC-trnV	50748	LSC	30	F
	40	ndhF-trnL	114738	SSC	ndhG-ndhI	119526	SSC	30	P
