# Supplementary material for: Comparative analysis of the complete chloroplast genomes of seven Populus species: Insights into alternative female parents of Populus tomentosa
Source: PLoS One. 2019 Jun 19;14(6):e0218455. doi: 10.1371/journal.pone.0218455 (PMC6583991; doi:10.1371/journal.pone.0218455)
Supplement: S5 Table — (XLSX) [file pone.0218455.s005.xlsx]

## Sheet: S5 Table
	P. adenopoda-P. alba							P. adenopoda-P. alba var. pyramidalis							P. adenopoda-P. tremula var. davidiana							P. adenopoda-P. × hopeiensis							P. adenopoda-P. tomentosa							P. adenopoda-P. tremula							P. alba-P. alba var. pyramidalis
	Ts		Tv					Ts		Tv					Ts		Tv					Ts		Tv					Ts		Tv					Ts		Tv					Ts		Tv
	AG	CT	AT	AC	GT	CG		AG	CT	AT	AC	GT	CG		AG	CT	AT	AC	GT	CG		AG	CT	AT	AC	GT	CG		AG	CT	AT	AC	GT	CG		AG	CT	AT	AC	GT	CG		AG	CT	AT	AC	GT	CG
1	rpl2	ycf2	trnN-trnR	trnN-trnR	ycf1	ycf2	1	rpl23	ycf2	trnN-trnR	rps19-trnH	ycf1	ycf1	1	ycf2	ycf2	trnN-trnR	rps12	trnV-rps12	trnR-5S	1	trnL	ycf2	trnN-trnR	rpl2-rps19	rps7	ndhB-trnL	1	rpl2	ycf2	trnN-trnR	rpl2 intron	ycf1	ycf1	1	trnL	ycf2	trnN-trnR	rps7-ndhB	trnN-trnR	ndhG-ndhI	1	ycf1	trnN-trnR	ccsA-ndhD	ndhG	ycf1	ycf2	1
2	trnL	ycf1	ycf1	ycf1	rps15-ycf1	ycf1	2	trnL	ycf1	trnN-trnR	ycf1	ycf1	ccsA-ndhD	2	ndhB-trnL	trnL-ycf15	ycf1	trnN-trnR	16S-trnV	ndhG-ndhI	2	ndhB-trnL	ycf2	ycf1	rps12	trnV-rps12	trnR-5S	2	trnL	ycf1	ycf1	ycf1	ycf1	ccsA-ndhD	2	ndhB-trnL	trnL-ycf15	trnN-trnR	rps12	ycf1	ndhD	2	ndhA intron	ycf1	rpoA	ndhD	ycf1	ycf1	2
3	rps7-ndhB	ycf1	ycf1	ycf5	ndhF-trnL	ycf5-ndhD	3	rps7-ndhB	ycf1	trnN-trnR	ndhG	ycf1	ndhF	3	ndhB-trnL	trnL-ycf15	ndhI	trnN-trnR	ycf1	ccsA-ndhD	3	23S	trnL-ycf15	ycf1	ycf1	trnV-rps12	ndhG-ndhI	3	rps7-ndhB	ndhH	ycf1	ndhG	ycf1	ndhF	3	ycf1	trnV-rps12	ycf1	ycf1	ycf1	ccsA-ndhD	3	ndhF	ycf1	rpoA	clpP-psbB	rps15-ycf1	ycf1	3
4	ycf1	ndhH	ndhE-ndhG	rpl14-rpl16	ndhF	ndhF	4	ycf1	ndhH	ycf1	ndhD	ndhF-trnL	ndhF	4	trnV-rps12	ndhH	psaC-ndhE	ycf1	rps15-ycf1	ndhF	4	ycf1	trnL-ycf15	ndhI-ndhA	psaC	16S-trnV	ccsA-ndhD	4	ycf1	ndhD-psaC	ndhE-ndhG	ccsA	ndhF-trnL	ndhF	4	ycf1	ycf1	ycf1	ycf1	ycf1	ndhF	4	ndhF	trnL-ccsA	ndhC-trnV	rps18-rpl20	ndhF	ycf2	4
5	ycf1	ndhD	ndhD	rpl14-rpl16	trnR-trnN	ndhF	5	ycf1	ndhD	ycf1	ccsA	rps8	rps8-rpl14	5	23S	ndhA intron	psaC-ndhE	psaC	trnN-trnR	5S-trnR	5	ycf1	ndhH	psaC-ndhE	ccsA	trnN-trnR	ndhF	5	ycf1	ndhD	ndhD	rpl14-rpl16	rps8	rps8-rpl14	5	ycf1	rps15-ycf1	psaC-ndhE	ndhA intron	rps15	rpl16-rps3	5	ndhF	rpoA	ndhC-trnV	psaJ-rpl33	rpoA	psaA	5
6	ycf1	ycf5-ndhD	ndhF-trnL	rps18-rpl20	rps8	ycf2	6	ycf1	ccsA-ndhD	ndhE-ndhG	rpl14-rpl16	rpoA	rpl20	6	ycf1	ndhG-ndhI	trnL-ccsA	ccsA	ndhH	rps8-rpl14	6	ycf1	ndhI	psaC-ndhE	ccsA	ycf1	trnR-trnN	6	ycf1	ccsA-ndhD	ndhF-trnL	rpl14-rpl16	rpoA	rpl20	6	ycf1	ndhH	ndhD-psaC	ccsA	ndhA intron	rpl16-rps3	6	trnR-trnN	trnP-psaJ	trnT-psbD	ycf4-ycf10	rpl20-rps12		6
7	ycf1	ycf5	trnR-trnN	psaJ-rpl33	psbN-psbH	rps8-rpl14	7	ndhH	ccsA	ndhD	rpl14-rpl16	psbN-psbH	psbZ-trnG	7	ycf1	ndhG-ndhI	ndhF	ccsA	ndhA	rpl20	7	ycf1	ndhG-ndhI	trnL-ccsA	trnL-ccsA	ycf1	trnL-ndhB	7	ndhH	ccsA	ndhF-trnL	petA-psbJ	psbN-psbH	psbZ-trnG	7	ndhH	ndhG-ndhI	trnL-ccsA	trnL-ccsA	ndhD-psaC	rpl16-rps3	7	rpl16 intron	accD-psaI	atpF-atpH	trnF-ndhJ	psbE-ycf7		7
8	ndhH	ycf5	psbJ-psbL	petA-psbJ	rpl20-rps12	rpl20	8	ndhA intron	ccsA	ccsA-ndhD	clpP-psbB	psaJ-rpl33	rpoB-trnC	8	ycf1	psaC	trnR-trnN	trnL-ccsA	ndhA intron	psbZ-trnG	8	ycf1	ndhD	ndhF	ndhF-trnL	rps15-ycf1	rps8-rpl14	8	ndhA intron	ccsA	trnR-trnR	cemA-petA	psaJ-rpl33	rpoB-trnC	8	ndhH	ndhD	ndhF	ndhF-trnL	ccsA-ndhD	rps8-rpl14	8	petD-rpoA	trnF-ndhJ	trnG-trnR	ycf9-trnG	psaI-ycf4		8
9	ndhA intron	trnL-ycf5	accD-psaI	ycf10-petA	psaJ-rpl33	psaA	9	ndhA intron	ndhF	ndhF-trnL	petA-psbJ	psaI-ycf4	psbI-trnS	9	ycf1	ndhD	rps8-rpl14	ndhF-trnL	trnR-trnN	psbD	9	ycf1	ccsA	trnR-trnN	ndhF	ndhH	rpl20	9	ndhA intron	ndhF	psbJ-psbL	atpB-rbcL	petA-psbJ	psbI-trnS	9	ndhA intron	ndhD	trnR-trnN	ndhF-trnL	rps12	rpl20	9	psbJ	rps4		trnS-ycf9	trnS-ycf9		9
10	ndhA intron	ndhF	ndhC-trnV	atpB-rbcL	psbE-ycf7	ycf9-trnG	10	ndhG-ndhI	ndhB-rps7	trnR-trnN	cemA-petA	atpB-rbcL		10	ycf1	ccsA	psaJ-rpl33	ndhF	trnR-trnN	trnT-psbD	10	ycf1	ccsA	rpl16-rps3	trnR-trnN	ndhA intron	psbZ-trnG	10	ndhG-ndhI	ndhF	accD-psaI	trnF-ndhJ	psaI-ycf4		10	ndhA intron	ccsA-ndhD	trnR-trnN	trnR-trnN	ndhB-rps7	ycf3-trnS	10	accD-psaI	rpoB-trnC		trnT-psbD	psbM-trnD		10
11	ndhA intron	ndhB-rps7	ndhC-trnV	trnT-psbD	atpB-rbcL	rpoB-trnC	11	ccsA-ndhD	trnL	trnR-trnN	ycf4-cemA	ndhC-trnV		11	ycf1	ccsA	psbE-petL	ndhF	rps12	rpoB-trnC	11	ycf1	ccsA	rps8-rpl14	trnV-16S	rps12	psbD	11	ccsA-ndhD	ndhB-rps7	accD-psaI	trnE-trnT	atpB-rbcL		11	ndhA intron	ccsA	rps8-rpl14	rpl16	rpl16	trnG-trnfM	11	ndhC-trnV	trnK-trnQ		trnT-psbD	rpoB		11
12	ndhG-ndhI	trnL	ndhC-trnV	trnT-psbD	ndhC-trnV	psbI-trnS	12	ndhF	rpl2	trnR-trnN	atpB-rbcL	ndhC		12	ndhA intron	ccsA	accD-psaI	trnR-trnN	rps8	rpoC1 intron	12	ycf1	trnL-ccsA	trnP-psaJ	rps12-trnV	ndhB-rps7	trnT-psbD	12	ndhF	ndhB-rps7	accD-psaI	trnC-petN	ndhC-trnV		12	ndhG-ndhI	ccsA	rps8-rpl14	rpl14-rpl16	rpl14	psbZ-trnG	12	ndhK	matK(trnK intron)		rpoC1	trnS-trnG		12
13	ycf5-ndhD	rpl23	trnF-ndhj	trnE-trnT	ndhC-trnV		13	ndhF	rpl14-rpl16	rpoA	trnF-ndhJ	trnT-trnL		13	ndhA intron	ccsA	ndhC-trnV	trnV-16S	rpl36-rps8	atpF intron	13	ndhA	ndhF-trnL	accD-psaI	rps12-trnV	rpl16	rpoB-trnC	13	ndhF	rpl23	atpB-rbcL	rpoB	ndhC		13	ndhD	trnL-ccsA	rpl36-rps8	clpP intron	rps8	psbD	13	psaA-ycf3	trnK intron		rpoC2	trnH-psbA		13
14	ndhF	rpl14-rpl16	trnT	trnC-ycf6	ndhC		14	ndhF	rpl36-rps8	rpoA	psbZ-trnG	psaB		14	ndhI	trnL-ccsA	ndhC-trnV	rps12-trnV	psbN-psbH	psbI-trnS	14	ndhA intron	ndhF	ndhC-trnV	rps7	rps8	rpoB	14	ycf2	rpl14-rpl16	ndhC-trnV	matK	trnT-trnL		14	ccsA-ndhD	ndhF	rpoA	psaJ-rpl33	rpl36-rps8	rpoB-trnC	14	psaB	trnH-psbA		trnS-trnG			14
15	ndhF	rpl36-rps8	ycf9-trnG	rpoB	trnT-trnL		15	ycf2	petD	psbJ-psbL	trnE-trnT	trnT-psbD		15	ndhG-ndhI	ndhF-trnL	ndhC-trnV	rpl14-rpl16	psaJ-rpl33	psbK-psbI	15	ndhA	ndhF	ndhC-trnV	rpl14-rpl16	psbN-psbH	rpoC1 intron	15	rpl16-rps3	rps8	ndhC-trnV	trnK intron	psaB		15	ccsA-ndhD	ndhF	psaJ-rpl33	petA-psbJ	petD	rpoC1 intron	15	trnS-ycf9	trnH		trnK intron			15
16	ycf2	rpoA	trnT-psbD	rpoC1 intron	psaB		16	rpl16-rps3	trnP-psaJ	accD-psaI	trnC-petN	trnE-trnT		16	psaC	ndhF	trnF-ndhJ	rpoA	accD-psaI	trnK-trnQ	16	ndhI-ndhA	23S	ndhC-trnV	rps8-rpl14	psaJ-rpl33	psbI-trnS	16	rpl36-rps8	rpl36-rps8	trnF-ndhJ	trnK intron	trnE-trnT		16	ndhF	trnL-ndhB	psbE-petL	cemA-petA	psbN-psbH	psbI-trnS	16	ycf6-psbM	rps19-trnH					16
17	rpl16 intron	petD	trnT-psbD	rpoC1	trnE-trnT		17	rpl36-rps8	petL-petG	ndhC-trnV	rpoB	psbM-trnD		17	ndhD	23S	trnT	clpP-psbB	ndhC-trnV	trnK intron	17	ndhI	rps12-trnV	ndhC-trnV	rpoA	ndhC-trnV	psbK-psbI	17	rps12-clpP	petD	trnT		rpoB-trnC		17	ndhF	trnL	ycf4-cemA	cemA	rps12-clpP	trnK intron	17	rpoC2						17
18	rpl16 intron	ycf7-petG	psbM-trnD	trnS-trnG	rpoB-trnC		18	rps12-clpP	cemA	ndhC-trnV	rpoC2	rpoB-trnC		18	ndhD	rps12-trnV	trnG-trnfM	psaJ-rpl33	ndhC-trnV		18	ndhI	trnL-ndhB	ndhC-trnV	clpP	ndhC-trnV	trnK-trnQ	18	accD-psaI	trnP-psaJ	trnT-psbD		atpH-atpI		18	ndhF	rpl16-rps3	accD-psaI	atpB-rbcL	psaJ-rpl33									18
19	rpl36-rps8	ycf10	ycf6-psbM	matK	rpoB		19	trnV intron	psaI-ycf4	trnF-ndhJ	matK	atpH-atpI		19	ndhD	trnL-ndhB	psbZ-trnG	psbE-petL	trnT-trnL		19	psaC	rpl22	trnF-ndhJ	psaJ-rpl33	ndhC-trnV	trnK intron	19	atpB	trnW-trnP	trnD-trnY		trnS-trnG		19	ndhF	rpl16	ndhC-trnV	atpB	trnP-psaJ									19
20	petD-rpoA	psaI-ycf4	ycf6-psbM	trnK intron	atpH-atpI		20	ndhC-trnV	trnL-trnF	trnT	trnK intron	psbA		20	ccsA-ndhD	trnL	trnT-psbD	psbE-petL	trnS-rps4		20	ndhD	rpl16	trnF-ndhJ	psbE-petL	ndhC		20	trnV intron	petL-petG	psbM-trnD		trnK-trnQ		20	rps12-trnV	rpl14-rpl16	ndhC	trnF-ndhJ	psbJ									20
21	rps12-clpP	accD	trnG-trnR		trnS-trnG		21	ndhC-trnV	rps4	trnT-psbD	trnK intron			21	ndhF	ycf2	trnE-trnT	petA-psbJ	psaB		21	ccsA-ndhD	rpl14-rpl16	trnL intron	psbE-petL	trnT-trnL		21	ndhC-trnV	cemA	petN-psbM		psbA		21	ycf15-trnL	rpl36-rps8	trnF-ndhJ	ycf3 intron	petA-psbJ									21
22	psbJ	ycf9			psbA		22	ndhK	psbZ	psbM-trnD				22	ndhF	rpl22	trnE-trnT	petA-psbJ	rpoB-trnC		22	ndhF-trnL	rpl36-rps8	rps4-trnT	petA-psbJ	trnS-rps4		22	ndhC-trnV	psaI-ycf4	trnK intron				22	ycf2	petD	trnT	ycf3 intron	ycf4									22
23	accD	psbC			trnH-psbA		23	ycf3-trnS	psbC	petN-psbM				23	ycf15-trnL	rpl16	psbM-trnD	petA-psbJ	atpH-atpI		23	ndhF-trnL	petD	ycf3 intron	cemA-petA	psaB		23	ycf3-trnS	trnF-ndhJ					23	rpl22	clpP-psbB	trnT-psbD	psaA-ycf3	ndhC-trnV									23
24	trnV intron	trnT-psbD					24	psaB	trnT-psbD	atpF-atpH				24	ycf15-trnL	rpl14-rpl16	rpoB-trnC	cemA-petA	trnS-trnG		24	ndhF	petB intron	psbC	cemA-petA	rpoB-trnC		24	psaB	trnL-trnF					24	rps3	clpP intron	petN-psbM	psaB	ndhC-trnV									24
25	ndhC-trnV	rpoB					25	psbZ	rpoB-trnC					25	ycf2	rpl36-rps8	rpoB	cemA	trnQ-psbK		25	ndhF	psbB	trnT-psbD	ycf4	rpoB		25	psbZ	psbZ					25	rpl14	clpP intron	trnC-petN	psbZ-trnG	ndhC-trnV									25
26	ycf3-trnS	rpoC1 intron					26	trnT-psbD	rpoB					26	rps8	petD	rpoC1 intron	ycf4	trnK-trnQ		26	ycf15-trnL	clpP-psbB	trnE-trnT	atpB	atpH-atpI		26	trnS-psbZ	psbC					26	rps8	rpl20-rps12	rpoB-trnC	trnT-psbD	trnF-ndhJ									26
27	psaA-ycf3	rpoC2					27	trnD-trnY	rpoC1 intron					27	rpl36-rps8	clpP-psbB	rpoC2	atpB-rbcL	psbA		27	ycf15-trnL	rpl20	trnE-trnT	trnV intron	trnS-trnG		27	trnT-psbD	trnT-psbD					27	rpl36-rps8	rpl20-rps12	atpI-rps2	trnE-trnT	trnT-trnL									27
28	psaB	rpoC2					28	petN-psbM	rpoC2					28	petB intron	clpP intron	atpF	atpB			28	ycf2	rpl33	psbM-trnD	ycf3	trnK intron		28	trnD-trnY	trnE-trnT					28	rpoA	rpl20	atpH-atpI	trnC-petN	trnS-rps4									28
29	psaB	atpI					29	rpoB	rpoC2					29	psbT	rpl20	atpA	trnV intron			29	ycf2	psbE-petL	psbM-trnD	ycf3 intron	psbA-trnK		29	petN-psbM	rpoB-trnC					29	petB intron	petG-trnW	trnG-trnR	rpoB	trnS-rps4									29
30	ycf9	atpH					30	rpoC1	atpI					30	clpP intron	rpl20	trnG intron	trnF-ndhJ			30	rps8	psbE	rpoB-trnC	psaA-ycf3			30	rpoB	rpoB					30	rps12-clpP	psbE-petL	trnG-trnR	rpoC1	psaA-ycf3									30
31	trnT-psbD	atpF intron					31	rpoC1 intron	atpH					31	rps12-clpP	rpl33	trnS-trnG	trnF			31	rps8	cemA	rpoC1 intron	psaA			31	rpoB	rpoC1 intron					31	trnP-psaJ	psbE-petL	trnG intron	trnR-atpA	psaB									31
32	trnT-psbD	atpF intron					32	rpoC2	atpF					32	psaJ-rpl33	psaJ-rpl33	trnK-trnQ	trnL intron			32	rpl36-rps8	psaI-ycf4	rpoC2	psbZ-trnG			32	rpoC1	rpoC2					32	petA-psbJ	psbE		trnK-trnQ	trnT-psbD									32
33	trnD-trnY	atpA					33	rpoC2	atpF					33	psbE-petL	psbE-petL		ycf3			33	rpl36-rps8	accD-psaI	atpA	trnE-trnT			33	rpoC1 intron	rpoC2					33	cemA	petA		matK	rpoB-trnC									33
34	ycf6-psbM	trnS-trnG					34	rpoC2	atpA					34	petA-psbJ	psbE		ycf3 intron			34	rps12-clpP	rbcL-accD	trnG intron	psbM-trnD			34	rpoC2	rpoC2					34	ycf4-cemA	cemA		trnH-psbA	atpI-rps2									34
35	ycf6-psbM	matK					35	atpH-atpI	trnS-trnG					35	petA	cemA		psbZ-trnG			35	petA-psbJ	ndhK	trnS-trnG	trnC-petN			35	rpoC2	atpI					35	psaI	psaI-ycf4			atpH-atpI									35
36	rpoB	trnK intron					36	atpA	trnK-trnQ					36	ycf4-cemA	psaI-ycf4		trnE-trnT			36	petA	ndhK	trnH-psbA	rpoB-trnC			36	atpH-atpI	atpH					36	accD	accD-psaI			atpF intron									36
37	rpoC1-rpoB	trnH-psbA					37	atpA						37	ycf4-cemA	rbcL		trnC-petN			37	ycf4-cemA	trnS-rps4		rpoB			37	atpA	atpF					37	accD	accD-psaI			atpA									37
38	rpoC1 intron	trnH					38	psbK-psbI						38	accD-psaI	atpE		rpoB			38	ycf4-cemA	trnS-rps4		rpoC1			38	atpA	atpF					38	atpE	trnM-atpE			psbA									38
39	rpoC2	rps19-trnH					39	trnK-trnQ						39	accD-psaI	ndhK		rpoC1			39	ycf4-cemA	ycf3-trnS		rpoC2			39	psbK-psbI	atpA					39	trnV intron	trnV intron			trnH									39
40	rpoC2						40	trnH-psbA						40	accD	trnS-rps4		rpoC2			40	accD-psaI	psbC		atpI			40	trnK-trnQ	trnS-trnG					40	ndhC-trnV	trnL-trnF												40
41	atpH-atpI													41	accD	trnS-rps4		atpF-atpH			41	accD-psaI	trnT-psbD		atpF-atpH			41	matK	trnH-psbA					41	ndhC-trnV	ycf3												41
42	atpA													42	rbcL-accD	psbC		trnR-atpA			42	accD	trnD-trnY		trnR-atpA			42	trnH-psbA						42	trnL intron	psaA-ycf3												42
43	atpA													43	atpB-rbcL	psbD		trnG-trnR			43	accD	psbM-trnD		matK										43	ycf3 intron	psbC												43
44	psbK-psbI													44	trnV intron	trnT-psbD		trnS-trnG			44	rbcL-accD	psbM-trnD		trnH-psbA										44	psaB	trnT-psbD												44
45	trnK-trnQ													45	trnV intron	psbM-trnD		matK			45	atpB-rbcL	rpoB												45	psbZ	trnE-trnT												45
46	trnH-psbA													46	ndhC-trnV	rpoB					46	trnV intron	rpoB												46	psbC	trnE-trnT												46
														47	psaA	rpoC2					47	ndhC-trnV	rpoC2												47	psbM-trnD	petN-psbM												47
														48	psaB	rpoC2					48	psaA	rpoC2												48	petN-psbM	petN-psbM												48
														49	psbZ-trnG	atpI					49	psaB	rpoC2												49	rpoB-trnC	trnC-petN												49
														50	psbZ-trnG	atpI					50	psaB	atpI												50	rpoB	rpoC2												50
														51	psbZ	atpI					51	psbZ-trnG	atpI												51	rpoB	rpoC2												51
														52	trnS-psbZ	atpH					52	psbZ	atpI												52	rpoC1	atpI												52
														53	psbC	atpF-atpH					53	trnS-psbZ	atpH												53	rpoC1	atpI												53
														54	petN-psbM	atpF intron					54	petN-psbM	atpF-atpH												54	rpoC2-rpoC1	atpH-atpI												54
														55	rpoB	atpF					55	petN-psbM	atpF												55	rpoC2	atpH												55
														56	rpoB	atpA					56	rpoB	atpA												56	rpoC2	atpF-atpH												56
														57	rpoC1	trnG intron					57	rpoB	trnK intron												57	rpoC2	atpF												57
														58	rpoC1 intron	trnS-trnG					58	rpoC1	rps19-trnH												58	atpH	atpA												58
														59	rpoC2	trnK intron					59	rpoC2													59	atpA	trnG-trnR												59
														60	rpoC2	trnK intron					60	rpoC2													60	atpA	trnS-trnG												60
														61	rpoC2	rps19-trnH					61	rpoC2													61	atpA	trnK-trnQ												61
														62	rpoC2						62	rpoC2													62	atpA	trnK intron												62
														63	rpoC2						63	atpH-atpI													63	atpA	matK												63
														64	atpI						64	atpH-atpI													64	trnG intron	psbA												64
														65	atpH-atpI						65	atpA													65	psbK-psbI	trnH-psbA												65
														66	atpH-atpI						66	atpA													66	trnQ	rps19-trnH												66
														67	atpA						67	atpA													67	trnK-trnQ													67
														68	atpA						68	atpA													68	matK													68
														69	atpA						69	trnG-trnR													69	matK													69
														70	atpA						70	trnG intron													70	psbA													70
														71	atpA						71	trnS-trnG													71	trnH-psbA													71
														72	atpA						72	trnS-trnG													72	trnH-psbA													72
														73	trnG intron						73	psbK-psbI																											73
														74	trnS-trnG						74	matK																											74
														75	trnS-trnG						75	matK																											75
														76	psbK-psbI						76	psbA																											76
														77	matK																																		77
														78	psbA																																		78
																																																	79
[truncated: 96 more columns]
