# Supplementary material for: Comparative analysis of the complete chloroplast genomes of seven Populus species: Insights into alternative female parents of Populus tomentosa
Source: PLoS One. 2019 Jun 19;14(6):e0218455. doi: 10.1371/journal.pone.0218455 (PMC6583991; doi:10.1371/journal.pone.0218455)
Supplement: S6 Table — (XLSX) [file pone.0218455.s006.xlsx]

## Sheet: S6 Table
	P. adenopoda-P. alba			P. adenopoda-P. alba var. pyramidalis			P. adenopoda-P. tremula var. davidiana			P. adenopoda-P. × hopeiensis			P. adenoposa-P. toemntosa			P. adenopoda-P. tremula			P. alba-P. alba var. pyramidalis			P. alba-P. tremuls var. davidiana			P. alba-P. × hopeiensis			P. alba-P. tomentosa			P. alba-P. tremula			P. alba var. pyramidalis-P. tremula var. davidiana			P. alba var. pyramidalis-P. × hopeiensis			P. alba var. pyramidalis-P. tomentosa			P. alba var. pyramidalis-P. tremula			P. tremula var. davidiana-P. × hopeiensis			P. tremula var. davidiana-P. tomentosa
1	1	tcttgttcttattctta	trnV-rps12	1	a	rpl2-rps19	1	gttcattattagtttatt	rps19-trnH	1	a	rpl2-rps19	1	ttcattattagtttatta	rpl2 intron	1	a	rpl2-rps19	1	a	rpl2-rps19	1	gttcattattagtttatt	rps19-trnH	1	a	rpl2-rps19	1	ttcattattagtttatta	rps19	1	a	rpl2-rps19	1	gttcattattagtttatt	rps19-trnH	1	g	rpl2	1	ttcattattagtttatta	rps19-trnH	1	a	rps7-ndhB	1	gttcattattagtttatt	rps19-trnH	1
2	2	atagtacttttgat	trnV-rps12	2	a	rps7-ndhB	2	ta	ycf15-ycf2	2	g	rpl2 intron	2	a	rpl2-rps19	2	tctata	rps7-ndhB	2	a	rps7-ndhB	2	ta	trnL-ycf2	2	g	rpl2 intron	2	A	rpl2-rps19	2	tctata	rps7-ndhB	2	a	rpl2-rps19	2	ta	ycf15-ycf2	2	a	trnV-rps12	2	tctata	rps7-ndhB	2	a	rpl2-rps19	2
3	3	c	trnA intron	3	tcttgttcttattctta	trnV-rps12	3	c	rps7-ndhB	3	ta	ycf15-ycf2	3	a	rps7-ndhB	3	tcttgttcttattctta	trnV-rps12	3	atagtacttttgat	trnV-rps12	3	c	rps7-ndhB	3	ta	trnL-ycf2	3	A	rps7-ndhB	3	atagtacttttgat	trnV-rps12	3	ta	ycf15-ycf2	3	atttggg	ndhB-trnL	3	t	trnR-rrn4.5S	3	taaataaagcaggttttacat	trnV-rps12	3	g	rpl2 intron	3
4	4	t	5S-4.5S	4	c	trnA intron	4	tctata	rps7-ndhB	4	atttggg	ndhB-trnL	4	a	trnV-rps12	4	taaataaagcaggttttacat	trnV-rps12	4	tt	trnR-rrn5S	4	tctata	rps7-ndhB	4	atttggg	ndhB-trnL	4	A	trnV-rps12	4	taaataaagcaggttttacat	trnV-rps12	4	tctata	rps7-ndhB	4	a	rps7-ndhB	4	g	trnN-trnR	4	ttctt	trnA-trnI	4	atttggg	ndhB-trnL	4
5	5	aaaaagaaataaaaagaaaaagaagaaaaagaa	trnN-trnR	5	t	5S-4.5S	5	tcttgttcttattctta	trnV-rps12	5	c	rps7-ndhB	5	tcttgttcttattctta	trnV-rps12	5	ttctt	trnA-trnI	5	gaaataaaaagaaaaagaa	trnN-trnR	5	atagtacttttgat	trnV-rps12	5	c	rps7-ndhB	5	atagtacttttgat	trnV-rps12	5	ttctt	trnA-trnI	5	t	trnV-rps12	5	c	rps7-ndhB	5	ta	trnN-trnR	5	tt	rrn5S-rrn4.5S	5	c	trnA intron	5
6	6	t	trnN-trnR	6	tt	trnR-5S	6	t	trnV-rps12	6	tctata	rps7-ndhB	6	c	trnA intron	6	c	trnA intron	6	aatttaa	trnN-trnR	6	t	trnV-rps12	6	tctata	rps7-ndhB	6	T	trnR-rrn5S	6	tt	rrn5S-rrn4.5S	6	taaataaagcaggttttacat	trnV-rps12	6	tctata	rps7-ndhB	6	a	trnN-trnR	6	ttttcatt	trnR-rrn5S	6	a	trnN-trnR	6
7	7	t	trnN-trnR	7	aaaaagaaaaagaa	trnN-trnR	7	taaataaagcaggttttacat	trnV-rps12	7	tcttgttcttattctta	trnV-rps12	7	t	rrn5S-rrn4.5s	7	t	5S-4.5S	7	aatagaatacct	ycf1	7	taaataaagcaggttttacat	trnV-rps12	7	atagtacttttgat	trnV-rps12	7	gaaaaagaagaaaaagaa	trnN-trnR	7	ttttca	trnR-rrn5S	7	ttctt	trnA-trnI	7	t	trnV-rps12	7	atttaata	trnN-trnR	7	gaaaaa	trnN-trnR	7	aatttaatataaatataaataaataata	trnN-trnR	7
8	8	t	trnN-trnR	8	tgaatt	trnN-trnR	8	ttctt	trnA-trnI	8	t	trnV-rps12	8	t	trnR-rrn5S	8	ttttca	trnR-5S	8	a	rps15-ycf1	8	ttctt	trnA-trnI	8	t	trnV-rps12	8	A	trnN-trnR	8	gaaataaaaagaaaaagaagaaaaa	trnN-trnR	8	t	trnR-rrn5S	8	taaataaagcaggttttacat	trnV-rps12	8	t	trnN-trnR	8	taaatttg	trnN-trnR	8	tctgtataa	ycf1	8
9	9	a	trnN-trnR	9	a	trnN-trnR	9	c	trnA intron	9	taaataaagcaggttttacat	trnV-rps12	9	taaaaaaaaagaaa	trnN-trnR	9	aaaaagaa	trnN-trnR	9	tt	rps15-ycf1	9	t	trnR-5S	9	taaataaagcaggttttacat	trnV-rps12	9	aatagaatacct	ycf1	9	taaatttgaatttaa	trnN-trnR	9	gaaaaa	trnN-trnR	9	ttctt	trnA-trnI	9	aa	rps15-ycf1	9	taaattt	trnN-trnR	9	atttct	ycf1	9
10	10	tt	rps15-ycf1	10	aatagaatacct	ycf1	10	t	5S-4.5S	10	ttctt	trnA-trnI	10	tttaata	trnN-trnR	10	aatttgaa	trnN-trnR	10	at	ndhA intron	10	gaaataaaaagaaaaagaagaaaaa	trnN-trnR	10	ttctt	trnA-trnI	10	aaa	rps15-ycf1	10	taaattt	trnN-trnR	10	ttt	trnN-trnR	10	c	trnA intron	10	t	rps15-ycf1	10	tataag	ycf1	10	tagat	rps15-ycf1	10
11	11	aa	ndhA intron	11	a	rps15-ycf1	11	t	trnR-5S	11	cc	trnA intron	11	g	trnN-trnR	11	tataag	ycf1	11	a	ndhA intron	11	tataaa	trnN-trnR	11	t	trnR-5S	11	ttt	rps15-ycf1	11	tataag	ycf1	11	t	trnN-trnR	11	t	trnR-rrn5S	11	at	ndhA intron	11	aatagaatacct	ycf1	11	ttatctaaaaa	rps15-ycf1	11
12	12	a	ndhA intron	12	aa	ndhA intron	12	aaaaagaa	trnN-trnR	12	t	5S-4.5S	12	aaaatt	trnN-trnR	12	t	rps15-ycf1	12	t	ndhA intron	12	taaattt	trnN-trnR	12	agaaataaaaagaaaaagaagaaaaa	trnN-trnR	12	A	ndhA intron	12	t	rps15-ycf1	12	taaattt	trnN-trnR	12	agaaaaa	trnN-trnR	12	t	ndhA intron	12	a	rps15-ycf1	12	a	rps15-ycf1	12
13	13	t	ndhA intron	13	at	ndhA intron	13	tt	trnN-trnR	13	t	trnR-5S	13	aatagaatacct	ycf1	13	aa	ndhH-rps15	13	c	ndhA intron	13	atttct	ycf1	13	taaatttaatataaatataaataaataatataaa	trnN-trnR	13	T	ndhA intron	13	aa	ndhH-rps15	13	aatagaatacct	ycf1	13	aatataaatataaataaataatata	trnN-trnR	13	a	ndhG-ndhI	13	t	rps15-ycf1	13	tt	rps15-ycf1	13
14	14	c	ndhA intron	14	aa	ndhA intron	14	a	trnN-trnR	14	aaaagaa	trnN-trnR	14	aaa	rps15-ycf1	14	aa	ndhA intron	14	a	ndhG-ndhI	14	ttatctaaaaa	rps15-ycf1	14	taaattt	trnN-trnR	14	T	ndhA intron	14	atat	ndhA intron	14	atttct	ycf1	14	ta	trnN-trnR	14	ttt	ndhG-ndhI	14	aa	ndhH-rps15	14	aa	ndhH-rps15	14
15	15	tt	ndhG-ndhI	15	a	ndhG-ndhI	15	atttct	ycf1	15	aatataaatataaataaataatata	trnN-trnR	15	t	rps15-ycf1	15	atat	ndhA intron	15	t	ndhG-ndhI	15	t	rps15-ycf1	15	tctgtataa	ycf1	15	C	ndhA intron	15	a	ndhA intron	15	ttatctaaaaa	rps15-ycf1	15	taaattt	trnN-trnR	15	tt	psaC-ndhE	15	at	ndhA intron	15	at	ndhA intron	15
16	16	aa	ndhE-ndhG	16	t	ndhG-ndhI	16	ttatctaaaaa	rps15-ycf1	16	aa	trnN-trnR	16	aa	ndhA intron	16	a	ndhG-ndhI	16	tttt	psaC-ndhE	16	a	ndhH-ycf15	16	tagat	rps15-ycf1	16	tttt	ndhG-ndhI	16	t	ndhA intron	16	a	rps15-ycf1	16	tctgtataa	ycf1	16	c	ndhD-psaC	16	aa	ndhA intron	16	a	ndhA intron	16
17	17	tt	psaC-ndhE	17	aa	ndhE-ndhG	17	t	rps15-ycf1	17	tctgtataa	ycf1	17	aa	ndhA intron	17	t	ndhG-ndhI	17	t	ndhD-psaC	17	atat	ndhA intron	17	a	rps15-ycf1	17	tttttt	psaC-ndhE	17	c	ndhA intron	17	t	rps15-ycf1	17	aatagaatacct	ycf1	17	t	ndhD-psaC	17	a	ndhG-ndhI	17	t	ndhA intron	17
18	18	t	ndhD-psaC	18	tt	psaC-ndhE	18	a	ndhH-rps15	18	tagat	rps15-ycf1	18	t	ndhA intron	18	tttatatgattaatactac	psaC-ndhE	18	ttt	ndhD-psaC	18	t	ndhA intron	18	ttt	rps15-ycf1	18	C	ndhD-psaC	18	a	ndhG-ndhI	18	a	rps15-ycf1	18	tagat	rps15-ycf1	18	t	ndhD-psaC	18	aa	ndhE-ndhG	18	ttatt	ndhA intron	18
19	19	TT	ndhD-psaC	19	t	ndhD-psaC	19	aa	ndhA intron	19	a	rps15-ycf1	19	tt	ndhG-ndhI	19	t	psaC-ndhE	19	a	ccsA-ndhD	19	ttatt	ndhA intron	19	aaa	ndhH-ycf15	19	TT	ndhD-psaC	19	t	ndhG-ndhI	19	at	ndhA intron	19	t	rps15-ycf1	19	a	ccsA-ndhD	19	tttatatgattaatactac	ndhE-ndhG	19	atatttcagaataaaaaaaaaaa	ndhG-ndhI	19
20	20	aa	ycf5-ndhD	20	a	ccsA-ndhD	20	atat	ndhA intron	20	t	rps15-ycf1	20	aa	ndhE-ndhG	20	a	ccsA-ndhD	20	a	ccsA-ndhD	20	c	ndhA intron	20	at	ndhA intron	20	aataact	ccsA-ndhD	20	aa	ndhE-ndhG	20	a	ndhA intron	20	aaa	ndhH-rps15	20	aataact	ccsA-ndhD	20	ttt	psaC-ndhE	20	g	ndhG-ndhI	20
21	21	tttttt	ycf5-ndhD	21	ttttt	ccsA-ndhD	21	a	ndhA intron	21	aaa	ndhH-rps15	21	tttt	psaC-ndhE	21	attttataata	ccsA-ndhD	21	at	ccsA-ndhD	21	atatttcagaataaaaaaaaaaa	ndhG-ndhI	21	t	ndhA intron	21	at	ccsA-ndhD	21	tttatatgattaatactac	psaC-ndhE	21	ttatt	ndhA intron	21	a	ndhA intron	21	t	ccsA-ndhD	21	t	ndhD-psaC	21	a	ndhG-ndhI	21
22	22	at	ycf5-ndhD	22	aa	ndhF-trnL	22	ttatt	ndhA intron	22	aa	ndhA intron	22	aa	ccsA-ndhD	22	ttttt	ccsA-ndhD	22	attatctaatt	trnL-ccsA	22	g	ndhG-ndhI	22	c	ndhA intron	22	tttaa	trnL-ccsA	22	t	psaC-ndhE	22	aatatttcagaataaaaaaaaaaa	ndhG-ndhI	22	a	ndhA intron	22	attatctatttttaa	trnL-ccsA	22	aa	ccsA-ndhD	22	ttttt	ndhG-ndhI	22
23	23	attatctaatt	trnL-ycf5	23	agaagaagg	ycf1	23	atatttcagaataaaaaaaaaaa	ndhG-ndhI	23	at	ndhA intron	23	aataact	ccsA-ndhD	23	attaa	ccsA	23	a	ndhF-trnL	23	a	ndhG-ndhI	23	aa	ndhG-ndhI	23	A	trnL-ccsA	23	tt	ndhD-psaC	23	g	ndhG-ndhI	23	a	ndhG-ndhI	23	t	ndhF-trnL	23	attttataata	ccsA-ndhD	23	ttt	psaC-ndhE	23
24	24	a	ndhF-trnL	24	caaattt	trnR-trnN	24	g	ndhG-ndhI	24	a	ndhA intron	24	tttttt	ccsA-ndhD	24	attatcta	trnL-ccsA	24	a	ndhF-trnL	24	tt	ndhG-ndhI	24	ttt	ndhG-ndhI	24	AA	ndhF-trnL	24	a	ndhD-psaC	24	a	ndhG-ndhI	24	aa	ndhG-ndhI	24	a	ndhF-trnL	24	attaa	ccsA	24	t	ndhD-psaC	24
25	25	aa	ndhF-trnL	25	ctttttttttt	trnR-trnN	25	a	ndhG-ndhI	25	a	ndhA intron	25	ttatctatttttaaa	trnL-ccsA	25	tt	ndhF-trnL	25	aa	ndhF-trnL	25	ttttt	psaC-ndhE	25	tt	psaC-ndhE	25	AAA	ndhF-trnL	25	tt	ndhD-psaC	25	ttt	ndhG-ndhI	25	tt	ndhG-ndhI	25	a	ndhF-trnL	25	attatcta	trnL-ccsA	25	ttt	ccsA-ndhD	25
26	26	caaattt	trnR-trnN	26	ttc	trnR-trnN	26	tttt	ndhG-ndhI	26	t	ndhA intron	26	t	ndhF-trnL	26	aa	ndhF-trnL	26	agaagaagg	ycf1	26	t	ndhD-psaC	26	t	ndhD-psaC	26	T	trnR-trnN	26	aaa	ycf15-ndhD	26	t	psaC-ndhE	26	tt	psaC-ndhE	26	a	ndhF-trnL	26	tt	ndhF-trbL	26	atataaga	ccsA-ndhD	26
27	27	attaaat	trnR-trnN	27	aa	5S-trnR	27	aa	ndhE-ndhG	27	aa	ndhG-ndhI	27	a	ndhF-trnL	27	aaaaaaatgaattctttcttgtttatgattcattgactcttatctctttttaatttttaaagaatcagtcaatc	ndhF-trnL	27	ttaaatt	trnR-trnN	27	tt	ndhD-psaC	27	ttt	ndhD-psaC	27	T	trnR-trnN	27	tattttataata	ycf15-ndhD	27	t	ndhD-psaC	27	a	ccsA-ndhD	27	agaagaagg	ycf1	27	aa	ndhF-trbL	27	aa	ndhF-trnL	27
28	28	ttctttttcttctttttctttttatttcttttt	trnR-trnN	28	a	4.5S-5S	28	ttt	psaC-ndhE	28	t	ndhG-ndhI	28	aaa	ndhF-trnL	28	t	ndhF-trnL	28	cttctttttctttttattt	trnR-trnN	28	attat	ycf5-ndhD	28	attat	ycf5-ndhD	28	ttctttttcttctttttc	trnR-trnN	28	at	ycf15-ndhD	28	a	ccsA-ndhD	28	attat	ccsA-ndhD	28	t	trnR-trnN	28	aaaaa	ndhF-trnL	28	tg	ndhF-trnL	28
29	29	a	4.5S-5S	29	g	trnA intron	29	aa	ccsA-ndhD	29	aa	ndhE-ndhG	29	a	ndhF-trnL	29	aaa	ndhF(ycf1)	29	aa	rrn5S-trnR	29	ttt	ycf5-ndhD	29	at	ycf5-ndhD	29	G	trnA intron	29	attaa	ycf15	29	attat	ccsA-ndhD	29	t	ccsA-ndhD	29	ttaaatt	trnR-trnN	29	taaaaaaaaaatgaattctttcttgtttatgattcattgactcttatctctttttaatttttaaagaatcagtcaatc	ndhF-trnL	29	a	ndhF-trnL	29
30	30	a	trnA intron	30	aataagaacaagataag	rps12-trnV	30	attat	ccsA-ndhD	30	t	ndhD-psaC	30	caaatttt	trnR-trnR	30	caaaaatgggttttttcttgaacttaattaatgaatttgtta	ycf1	30	atcaaaagtactat	rps12-trnV	30	ataaga	ycf5-ndhD	30	attatctaatt	trnL-ycf5	30	atcaaaagtactat	rps12-trnV	30	att	trnL-ycf15	30	tt	ccsA-ndhD	30	t	ndhF-trnL	30	t	trnR-trnN	30	aaa	ndhF(ycf1)	30	tttaattaaaaaaaaaaatgaattctttcttgtttatgattcattgactcttatctctttttaatttttaaagaattagtcaatcaaaaaaa	ndhF-trnL	30
31	31	atcaaaagtactat	rps12-trnV	31	tatat	ycf15-trnL	31	ttt	ccsA-ndhD	31	aa	ccsA-ndhD	31	aa	trnR-trnR	31	cttaaatt	trnR-trnN	31	tttt	rps19-rpl2	31	attatctaatt	trnL-ycf5	31	t	ndhF-trnL	31	T	rps19-rpl2	31	tt	ndhF-trnL	31	atataaga	ccsA-ndhD	31	tgaa	ndhF-trnL	31	attt	trnR-trnN	31	caaaaatgggttttttcttgaacttaattaatgaatttgtta	ycf1	31	a	ndhF-trnL	31
32	32	aataagaacaagataag	rps12-trnV	32	tttt	rps19-rpl2	32	atataaga	ccsA-ndhD	32	attat	ccsA-ndhD	32	cttttttttt	trnR-trnR	32	ttttt	trnR-trnN	32	ttgttttttttttt	rpl16-rps3	32	t	ndhF-trnL	32	tga	ndhF-trnL	32	gaataataaactaataat	rpl22-rps19	32	a	ndhF-trnL	32	t	ndhF-trnL	32	a	ndhF-trnL	32	ttc	trnR-trnN	32	agaagaagg	ycf1	32	aaa	ndhF(ycf1)	32
33	33	tatat	ycf2-trnL	33	tt	rpl16-rps3	33	t	ndhF-trnL	33	tttttt	ccsA-ndhD	33	a	rrn4.5s-rrn5S	33	ttc	trnR-trnN	33	gatatt	rpl16 intron	33	a	ndhF-trnL	33	a	ndhF-trnL	33	ttttttttttgtt	rpl16-rps3	33	aaa	ndhF-trnL	33	aaaaa	ndhF-trnL	33	aaaaaaaaatgaattctttcttgtttatgattcattgactcttatctctttttaatttttaaagaatcagtcaatcaa	ndhF-trnL	33	aa	rrn5S-trnR	33	tttaaaa	trnR-trnN	33	caagtttcaatttaaagagactctttccaa	ycf1	33
34	34	ttgttttttttt	rpl16-rps3	34	gatatt	rpl16-rps3	34	aaa	ndhF-trnL	34	t	ndhF-trnL	34	aataagaacaagataag	rps12-trnV	34	tgaaaa	5S-trnR	34	t	rpl36-rps8	34	aaaa	ndhF-trnL	34	aaaaaaaaaaaatgaattctttcttgtttatgattcattgactcttatctctttttaatttttaaagaatcagtcaatcaaa	ndhF-trnL	34	AA	rpl14-rpl16	34	taaaaaaaaaaaatgaattctttcttgtttatgattcattgactcttatctctttttaatttttaaagaatcagtcaatc	ndhF-trnL	34	a	ndhF-trnL	34	tttttaatt	ndhF-trnL	34	g	trnA intron	34	ta	trnR-trnN	34	aa	ycf1	34
35	35	tatttta	rps8-rpl14	35	tatttta	rps8-rpl14	35	a	ndhF-trnL	35	aa	ndhF-trnL	35	tatat	ycf15-trnL	35	a	4.5-5S	35	cc	rpl36-rps8	35	tttttaaatttttaatt	ndhF-trnL	35	attattt	ndhF-trnL	35	T	rps8-rpl14	35	aaa	ndhF(ndhF)	35	attatttttaaattt	ndhF-trnL	35	tta	ndhF-trnL	35	ttttt	rps19-rpl2	35	ttaaac	trnR-trnN	35	t	trnR-trnN	35
36	36	tt	rps8-rpl14	36	tt	rps8-rpl14	36	tttattatttttaaa	ndhF-trnL	36	tg	ndhF-trnL	36	t	rps19-rpl2	36	g	trnA intron	36	aaa	petD intron	36	tta	ndhF-trnL	36	ttaaagagactctttccaa	ycf1	36	T	rpl36-rps8	36	caaaaatgggttttttcttgaacttaattaatgaatttgtta	ycf1	36	aaa	ndhF(ycf1)	36	ttaaagagactctttccaa	ycf1	36	gaataataaactaataat	rpl22-rps19	36	ttttt	trnR-trnN	36	atttatttatatttatattaaattttt	trnR-trnN	36
37	37	a	petD-rpoA	37	t	rpl36-rps8	37	aaa	ndhF(ycf1)	37	a	ndhF-trnL	37	gaataataaactaataat	rpl22-rps19	37	aaaag	trnI-trnA	37	a	petB-petD	37	aaa	ndhF(ycf1)	37	caaaaatgggttttttcttgaacttaattaatgaatttgttacaaaatcaagttt	ycf1	37	CC	rpl36-rps8	37	tttaaaa	trnR-trnN	37	caaaaatgggttttttcttgaacttaattaatgaatttgtta	ycf1	37	caaaaatgggttttttcttgaacttaattaatgaatttgttacaaaatcaagttt	ycf1	37	t	rpl16-rps3	37	c	trnR-trnN	37	g	trnA intron	37
38	38	aaa	petD intron	38	cc	rpl36-rps8	38	caaaaatgggttttttcttgaacttaattaatgaatttgtta	ycf1	38	aaaaaaaaaatgaattctttcttgtttatgattcattgactcttatctctttttaatttttaaagaatcagtcaatcaaaa	ndhF-trnL	38	t	rpl16-rps3	38	atgtaaaacctgctttattta	rps12-trnV	38	aa	clpP-psbB	38	caaaaatgggttttttcttgaacttaattaatgaatttgtta	ycf1	38	t	trnR-trnN	38	T	rpoA-rps11	38	aacttaaatt	trnR-trnN	38	agaagaagg	ycf1	38	agaagaagg	ycf1	38	t	rpl16-rps3	38	aatgaaaa	rrn5S-trnR	38	t	ndhB-rps7	38
39	39	taaagaatagtt	petB intron	39	a	petD-rpoA	39	at	trnR-trnN	39	attattt	ndhF-trnL	39	t	rpl16-rps3	39	aataagaacaagataag	rps12-trnV	39	atgaatttattgtcttaa	trnS-trnG	39	tttaaaa	trnR-trnN	39	tttaaaa	trnR-trnN	39	aa	petB-petD	39	a	trnR-trnN	39	tttaaaa	trnR-trnN	39	t	trnR-trnN	39	gatatt	rpl16-rps3	39	aa	rrn4.5S-rrn5S	39	tcccaaa	trnL-ndhB	39
40	40	aa	clpP-psbB	40	a	petB-petD	40	aaa	trnR-trnN	40	gggttttttcttgaacttaattaatgaatttgttacaaaatcaagtttcaatttaaagagactctttccaa	ycf1	40	aa	rpl14-rpl16	40	atatag	ndhB-rps7	40	a	clpP intron	40	tttata	trnR-trnN	40	ttaaattt	trnR-trnN	40	AA	petB-petD	40	ctttttttttt	trnR-trnN	40	att	trnR-trnN	40	tttaaaa	trnR-trnN	40	aa	rpl14-rpl16	40	aaaag	trnI-trnA	40	t	rps19-rpl2	40
41	41	atgaatttattgtcttaa	clpP-psbB	41	taaagaatagtt	petB intron	41	ttcttttt	trnR-trnN	41	aaa	ycf1	41	tatttta	rps8-rpl14	41	tatat	ycf15-trnL	41	tt	clpP intron	41	cttctttttctttttatttcttttt	trnR-trnN	41	atttatattatttatttat	trnR-trnN	41	aaa	clpP-petB	41	cttttt	trnR-trnN	41	t	trnR-trnN	41	tttatattatttatttatatttata	trnR-trnN	41	t	rps6-rpl14	41	atgtaaaacctgctttattta	rps12-trnV	41	aataaactaataatgaac	rpl22-rps19	41
42	42	t	clpP intron	42	t	clpP intron	42	a	5S-trnR	42	t	trnR-trnN	42	t	rps8-rpl14	42	t	rps19-rpl2	42	tt	clpP intron	42	a	rrn5S-trnR	42	a	trnR-trnN	42	a	clpP-petB	42	cttc	trnR-trnN	42	t	trnR-trnN	42	ttttt	trnR-trnN	42	t	rpoA-rps11	42	atatag	ndhB-rps7	42	a	rpl16-rps3	42
43	43	a	clpP intron	43	aa	clpP intron	43	a	5S-4.5S	43	atttatttatatttatattaaattttt	trnR-trnN	43	t	rpl36-rps8	43	ttgttttttttt	rpl16-rps3	43	a	clpP intron	43	aaaag	trnI-trnA	43	a	trnR-trnN	43	taatattat	clpP-petB	43	tgaaaa	rrn5S-trnR	43	ttttt	trnR-trnN	43	c	trnR-trnN	43	a	petB-petD	43	ttttt	rps19-rpl2	43	atatag	rpl16-rps3	43
44	44	aaataac	clpP intron	44	aaataac	clpP intron	44	g	trnA intron	44	t	trnR-trnN	44	cc	rpl36-rps8	44	tt	rpl16-rps3	44	ttt	rpl20-rps12	44	atgtaaaacctgctttattta	rps12-trnV	44	t	trnR-trnN	44	A	clpP intron	44	aa	rrn4.5S-rrn5S	44	c	trnR-trnN	44	a	rrn5S-trnR	44	a	petB-petD	44	ttgttttttttttt	rpl16-rps3	44	a	rpl14-rpl16	44
45	45	a	clpP intron	45	tt	clpP intron	45	aaaag	trnI-trnA	45	aa	trnR-trnN	45	t	rpoA-rps11	45	g	rpl16-rps3	45	tgatcatatta	rps18-rpl20	45	a	rps12-trnV	45	cttctttttctttttatttc	trnR-trnN	45	A	clpP intron	45	aaaag	trnI-trnA	45	a	rrn5S-trnR	45	g	trnA intron	45	a	clpP-pabB	45	tt	rpl16-rps3	45	cc	rpl36-rps8	45
46	46	a	clpP intron	46	a	clpP intron	46	atgtaaaacctgctttattta	rps12-trnV	46	ttcttttt	trnR-trnN	46	a	petD-rpoA	46	a	rpl16-rps3	46	t	rps18-rpl20	46	atcaaaagtactat	rps12-trnV	46	a	rrn5S-trnR	46	TT	clpP intron	46	atgtaaaacctgctttattta	rps12-trnV	46	aaaag	trnI-trnA	46	aaaag	trnI-trnA	46	a	clpP-pabB	46	g	rpl16-rps3	46	aa	petD-rpoA	46
47	47	agattttt	rpl20-rps12	47	tt	clpP intron	47	a	rps12-trnV	47	a	5S-trnR	47	a	petB-petD	47	tgtttagtttttagataa	rpl16-rps3	47	a	trnP-psaJ	47	atatag	ndhB-rps7	47	g	trnA intron	47	A	clpP intron	47	atcaaaagtactat	rps12-trnV	47	atgtaaaacctgctttattta	rps12-trnV	47	atgtaaaacctgctttattta	rps12-trnV	47	taatattatatgaatttattgtcttaa	clpP-pabB	47	a	rpl16-rps3	47	tttaaa	petD-rpoA	47
48	48	t	rpl20-rps12	48	ttttagat	rpl20-rps12	48	aataagaacaagataag	rps12-trnV	48	a	4.5S-5S	48	aa	petB-petD	48	tatttgtctatcttat	rpl16-rps3	48	ttt	ycf7-petG	48	g	ndhB-rps7	48	aaaag	trnI-trnA	48	A	clpP intron	48	atatag	ndhB-rps7	48	a	rps12-trnV	48	a	rps12-trnV	48	a	clpP intron	48	tgtttagtttttagataa	rpl16-rps3	48	a	petB-petD	48
49	49	t	rps18-rpl20	49	tt	rpl20-rps12	49	atatag	ndhB-rps7	49	gg	trnA intron	49	taaagaatagtt	petB intron	49	aaaa	rpl14-rpl16	49	a	ycf7-petG	49	at	ycf2-trnL	49	atgtaaaacctgctttattta	rps12-trnV	49	T	rpl20-rps12	49	t	rps19-rpl2	49	atatag	ndhB-rps7	49	atatag	ndhB-rps7	49	a	clpP intron	49	tatttgtctatcttat	rpl16-rps3	49	tact	petB-petD	49
	50	t	psbE-ycf7	50	tgatcatatta	rps18-rpl20	50	g	ndhB-rps7	50	aaaag	trnI-trnA	50	a	clpP-psbB	50	tcttataatgt	rps8-rpl14	50	ataaatgatta	psbE-ycf7	50	aataaactaataatgaac	rpl22-rps19	50	a	rps12-trnV	50	T	rps18-rpl20	50	t	rpl16 intron	50	g	ndhB-rps7	50	tcccaaa	trnL-ndhB	50	tt	clpP intron	50	gatatt	rpl16-rps3	50	a	petB-petD	50
	51	a	psbE-ycf7	51	a	trnP-psaJ	51	tatat	ycf15-trnL	51	atgtaaaacctgctttattta	rps12-trnV	51	A	clpP-psbB	51	tttt	rps8-rpl14	51	a	psbE-ycf7	51	t	rpl16-rps3	51	atcaaaagtactat	rps12-trnV	51	AA	trnP-psaJ	51	a	rpl16 intron	51	at	ycf2-ycf15	51	at	ycf2-ycf15	51	aa	clpP intron	51	aaaa	rpl14-rpl16	51	ttatttta	clpP-psbB	51
	52	attaatta	psbJ-psbL	52	ttt	petL-petG	52	at	ycf2-ycf15	52	a	rps12-trnV	52	taatattatatgaatttattgtcttaa	clpP-psbB	52	aaata	rpl36-rps8	52	t	psbE-ycf7	52	aaaaaaaaaaacaaaaa	rpl16-rps3	52	atatag	ndhB-rps7	52	T	trnP-psaJ	52	tgtttagtttttagataa	rpl16 intron	52	tttt	rps19-rpl2	52	ttttt	rps19-rpl2	52	tt	rpl20-clpP	52	tcttataatgt	rps8-rpl14	52	tattat	clpP-psbB	52
	53	taattaaa	psbJ-psbL	53	a	petL-petG	53	aataaactaataatgaac	rpl22-rps19	53	aataagaacaagataag	rps12-trnV	53	t	clpP intron	53	t	rpl36-rps8	53	a	petA-psbJ	53	a	rpl16 intron	53	tcccaaa	trnL-ndhB	53	T	trnW-trnP	53	tatttgtctatcttat	rpl16 intron	53	aataaactaataatgaac	rpl22-rps19	53	t	rpl16-rps3	53	tgatcatatta	rps18-rpl20	53	tatttta	rps8-rpl14	53	atgaatttattgtct	clpP-psbB	53
	54	a	petA-psbJ	54	ataaatgatta	psbE-petL	54	t	rpl16-rps3	54	atatag	ndhB-rps7	54	aa	clpP intron	54	cctt	rpl36-rps8	54	t	petA-psbJ	54	t	rpl16 intron	54	at	ycf2-trnL	54	TT	petL-petG	54	aaaa	rpl14-rpl16	54	t	rpl16-rps3	54	gttt	rpl16-rps3	54	a	trnP-psaJ	54	tttttt	rps8-rpl14	54	aatag	clpP intron	54
	55	tttgctaattcc	petA-psbJ	55	t	psbE-petL	55	a	rpl16 intron	55	tcccaaa	trnL-ndhB	55	aaataac	clpP intron	55	aagaaattaaa	rpl36-rps8	55	tt	ycf4-ycf10	55	agaaa	rpl16 intron	55	t	rps19-rpl2	55	A	psbE-petL	55	tcttataatgt	rps8-rpl14	55	aaa	rpl16-rps3	55	a	rpl16-rps3	55	t	trnP-psaJ	55	aaata	rpl36-rps8	55	t	clpP intron	55
	56	attata	petA-psbJ	56	aa	psbE-petL	56	t	rpl16 intron	56	tatat	ycf15-trnL	56	a	clpP intron	56	aatcatt	rpl36-rps8	56	t	psaI-ycf4	56	atatag	rpl16 intron	56	t	rpl16-rps3	56	A	psbE-petL	56	tatttta	rps8-rpl14	56	a	rpl16-rps3	56	agaaa	rpl16-rps3	56	t	trnW-trnP	56	t	rpl36-rps8	56	tt	clpP intron	56
	57	t	petA-psbJ	57	t	psbE-petL	57	agaaa	rpl16 intron	57	at	ycf2-ycf15	57	tt	clpP intron	57	a	petD-rpoA	57	t	accD-psaI	57	aa	rpl14-rpl16	57	tttttttttt	rpl16-rps3	57	tatttt	psbE-petL	57	tttttt	rps8-rpl14	57	t	rpl16-rps3	57	gatatt	rpl16-rps3	57	t	petL-petG	57	ttt	rpl36-rps8	57	a	clpP intron	57
	58	tattttag	ycf10-petA	58	ttaattaa	psbJ-psbL	58	atatag	rpl16 intron	58	t	rps19-rpl2	58	aa	clpP intron	58	aaaa	petB-petD	58	a	rbcL-accD	58	tcttataatgt	rps8-rpl14	58	a	rpl16 intron	58	A	petA-psbJ	58	aaata	rpl36-rps8	58	agaaa	rpl16-rps3	58	a	rpl14-rpl16	58	a	petL-petG	58	aagaaattaaa	rpl36-rps8	58	tt	clpP intron	58
	59	ttttt	ycf4-ycf10	59	aattaaat	psbJ-psbL	59	aa	rpl14-rpl16	59	t	rpl16-rps3	59	aa	clpP intron	59	ttg	petB-petD	59	tttgtatata	rbcL-accD	59	tatttta	rps8-rpl14	59	agaaa	rpl16 intron	59	CC	petA-psbJ	59	t	rpl36-rps8	59	atatag	rpl16-rps3	59	tcttataatgt	rps8-rpl14	59	a	psbE-petL	59	aatcatt	rpl36-rps8	59	t	rpl20-rps12	59
	60	t	psaI-ycf4	60	tttgctaattcc	petA-psbJ	60	tcttataatgt	rps8-rpl14	60	gt	rpl16-rps3	60	ttttagat	rpl20-rps2	60	ttgtattatttatttgacatg	petB-petD	60	ttt	atpB-rbcL	60	tt	rps8-rpl14	60	a	rpl14-rpl16	60	T	petA-psbJ	60	cctt	rpl36-rps8	60	gatatt	rpl16-rps3	60	tatttta	rps8-rpl14	60	ataaatgatta	psbE-petL	60	aaaa	petB-petD	60	aaaaaaataggcttactctttaattgaatcaaaatttcaatccgaactcaaacgtcggttgatgttttgttcgagaaaaatccaggaatacagatttgattgtcgtgtcgtaaaaaaaacgaattgggtaaagtaaat	rps18-rpl20	60
	61	ttacaaa	accD-psaI	61	g	petA-psbJ	61	t	rpl36-rps8	61	a	rpl16-rps3	61	aa	trnP-psaJ	61	aaaa	petB-petD	61	agcatattag	atpB-rbcL	61	t	rpl36-rps8	61	tcttataatgt	rps8-rpl14	61	T	cemA-petA	61	aagaaattaaa	rpl36-rps8	61	aa	rpl14-rpl16	61	tt	rps8-rpl14	61	atttt	psbE-petL	61	ttg	petB-petD	61	ataatttaatgtaaat	psaJ-rpl33	61
	62	t	accD-psaI	62	attata	petA-psbJ	62	cc	rpl36-rps8	62	agaaa	rpl16-rps3	62	t	trnP-psaJ	62	taaagaatagtt	petB intron	62	aaataa	atpB-rbcL	62	cc	rpl36-rps8	62	tatttta	rps8-rpl14	62	ttttt	ycf4-cemA	62	aatcatt	rpl36-rps8	62	tcttataatgt	rps8-rpl14	62	t	rpl36-rps8	62	aa	petA-psbJ	62	ttgtattatttatttgacatg	petB-petD	62	t	petL-petG	62
	63	gaatcat	accD-psaI	63	tattttag	cemA-petA	63	a	petD-rpoA	63	a	rpl14-rpl16	63	aaag	trnW-trnP	63	a	psbN-psbH	63	tt	ndhC-trnV	63	aa	petD-rpoA	63	tt	rps8-rpl14	63	T	psaI-ycf4	63	a	petD intron	63	tatttta	rps8-rpl14	63	cct	rpl36-rps8	63	t	cemA-petA	63	aaaaa	petB-petD	63	a	petL-petG	63
	64	ttataaattta	rbcL-accD	64	ttt	ycf4-cemA	64	tttaaa	petD-rpoA	64	tcttataatgt	rps8-rpl14	64	cttt	trnW-trnP	64	aaaa	clpP-psbB	64	a	ndhC-trnV	64	tttaaa	petD-rpoA	64	t	rpl36-rps8	64	T	accD-psaI	64	ttg	petD intron	64	tt	rps8-rpl14	64	aaaa	petB-petD	64	ttt	ycf4-cemA	64	a	psbN-psbH	64	agagttgtccaatgaatcttttgattcggagataggataggtagatttttagatgatgagttgatttctttttctacttaatatcgctcttttttttttcg	psbE-petL	64
	65	tt	atpB-rbcL	65	ttacaaa	accD-psaI	65	aaaaa	petB-petD	65	t	rpl36-rps8	65	t	trnW-trnP	65	aa	clpP-psbB	65	atattatataaat	ndhC-trnV	65	aa	petD intron	65	cccc	rpl36-rps8	65	A	rbcL-accD	65	ttgtattatttatttgacatg	petB-petD	65	t	rpl36-rps8	65	ttg	petB-petD	65	tttgtatata	rbcL-accD	65	aaaa	clpP-psbB	65	taaa	psbE-petL	65
	66	agcatattag	atpB-rbcL	66	gaatcat	accD-psaI	66	ttg	petB-petD	66	cccc	rpl36-rps8	66	tt	petL-petG	66	tttta	clpP-psbB	66	attatacttctatattcatttag	ndhC-trnV	66	ttg	petD intron	66	a	petD intron	66	ttttt	atpB-rbcL	66	aaaa	petB-petD	66	t	rpl36-rps8	66	tacttaa	petB-petD	66	tt	atpB-rbcL	66	aa	clpP-psbB	66	aa	psbE-petL	66
	67	a	atpB-rbcL	67	a	rbcL-accD	67	tacttaatact	petB-petD	67	a	petD-rpoA	67	a	psbE-petL	67	attttttctattttcttt	clpP-psbB	67	ttaaatataatataataata	ndhC-trnV	67	tacttaatact	petD intron	67	ttg	petD intron	67	agcatattag	atpB-rbcL	67	a	psbN-psbH	67	aa	petD-rpoA	67	t	petB-petD	67	t	ndhC-trnV	67	tttta	clpP-psbB	67	a	psbE-petL	67
	68	aaataa	atpB-rbcL	68	ttataaattta	rbcL-accD	68	t	petB-petD	68	aaaa	petB-petD	68	t	psbE-petL	68	atgaatttattgtcttaataatattatatgaatttattgtcttaa	clpP-psbB	68	taaaa	ndhC-trnV	68	t	petB-petD	68	tacttaa	petD intron	68	aaataa	atpB-rbcL	68	aa	clpP-psbB	68	tttaaa	petD-rpoA	68	atgaatttattgtcttaa	clpP-psbB	68	aa	ndhC-trnV	68	attttttctattttcttt	clpP-psbB	68	t	psbE-petL	68
	69	t	ndhC-trnV	69	tttgtatata	rbcL-accD	69	taaagaatagtt	petB intron	69	ttg	petB-petD	69	aa	psbE-petL	69	tt	clpP intron	69	aa	ndhC-trnV	69	aa	clpP-psbB	69	a	petB-petD	69	TT	ndhC-trnV	69	aa	clpP-psbB	69	aaaaa	petB-petD	69	aaatag	clpP intron	69	atattatataaat	ndhC-trnV	69	atgaatttattgtcttaataatattatatgaatttattgtcttaa	clpP-psbB	69	ataattg	psbE-petL	69
	70	a	ndhC-trnV	70	t	atpB-rbcL	70	ttatttta	clpP-psbB	70	tacttaa	petB-petD	70	tatttt	psbE-petL	70	aa	clpP intron	70	atatagatttaaa	trnF-ndhJ	70	ttatttta	clpP-psbB	70	t	petB-petD	70	T	ndhC-trnV	70	tttta	clpP-psbB	70	ttg	petB-petD	70	t	clpP intron	70	a	ndhC-trnV	70	ttt	clpP intron	70	a	petA-psbJ	70
	71	t	ndhC-trnV	71	a	atpB-rbcL	71	taatattat	clpP-psbB	71	a	petB-petD	71	ttaattaa	psbJ-psbL	71	aaataac	clpP intron	71	t	trnF-ndhJ	71	taatattat	clpP-psbB	71	aa	clpP-psbB	71	A	ndhC-trnV	71	attttttctattttcttt	clpP-psbB	71	tacttaatact	petB-petD	71	aa	clpP intron	71	taatattttaatattaaata	ndhC-trnV	71	a	clpP intron	71	tcttcaaaga	petA-psbJ	71
	72	taaaa	ndhC-trnV	72	gt	ndhC-trnV	72	t	clpP intron	72	t	petB-petD	72	aattaaat	psbJ-psbL	72	a	clpP intron	72	tttt	trnF-ndhJ	72	atgaatttattgtcttaa	clpP-psbB	72	aaatag	clpP intron	72	cgaattatacttctatattcattt	ndhC-trnV	72	atgaatttattgtcttaataatattat	clpP-psbB	72	a	petB-petD	72	tt	clpP intron	72	a	ndhC-trnV	72	a	clpP intron	72	c	petA-psbJ	72
	73	aaaa	ndhC-trnV	73	a	ndhC-trnV	73	aa	clpP intron	73	taaagaatagtt	petB intron	73	aa	petA-psbJ	73	a	clpP intron	73	aa	trnL intron	73	a	clpP intron	73	t	clpP intron	73	A	ndhC-trnV	73	ttt	clpP intron	73	t	petB-petD	73	ttt	clpP intron	73	t	ndhK-ndhC	73	t	clpP intron	73	t	ycf4-cemA	73
	74	tt	trnF-ndhj	74	atattatataaat	ndhC-trnV	74	aaataac	clpP intron	74	atgaatttattgtcttaa	clpP-psbB	74	tttgctaattcc	petA-psbJ	74	t	clpP intron	74	aaaa	trnT-trnL	74	aa	clpP intron	74	a	clpP intron	74	aatataa	ndhC-trnV	74	a	clpP intron	74	ttatttta	clpP-psbB	74	ttttagat	rpl20-rps12	74	atatagatttaaa	trnF-ndhJ	74	aaa	clpP intron	74	tattcataat	ycf4-cemA	74
	75	taaaattaaagtataaa	trnF-ndhj	75	attatacttctatattcatttag	ndhC-trnV	75	aa	clpP intron	75	aaatag	clpP intron	75	attata	petA-psbJ	75	aa	clpP intron	75	a	rps4-trnT	75	tt	clpP intron	75	aa	clpP intron	75	tttt	ndhC-trnV	75	a	rps12-clpP	75	taatattat	clpP-psbB	75	tt	rpl20-rps12	75	t	trnF-ndhJ	75	tt	clpP intron	75	t	ycf4-cemA	75
	76	aaaaa	trnL intron	76	a	ndhC-trnV	76	tt	clpP intron	76	aa	clpP intron	76	tattttag	cemA-petA	76	t	rpl20-rps12	76	aa	rps4-trnT	76	a	clpP intron	76	t	clpP intron	76	aa	ndhC-trnV	76	a	clpP intron	76	aa	clpP intron	76	tgatcatatta	rps18-rpl20	76	t	trnL-trnF	76	ttttagat	rpl20-rps12	76	gaaaataag	psaI-ycf4	76
	77	aaaacaaacaaa	trnL intron	77	ataaatataatataataaa	ndhC-trnV	77	t	clpP intron	77	aaataac	clpP intron	77	t	cemA-petA	77	ttt	rpl20-rps12	77	a	ycf3 intron	77	t	clpP intron	77	a	clpP intron	77	aataa	ndhC-trnV	77	t	clpP intron	77	a	clpP intron	77	t	psaJ-rpl33	77	ttgtttatcttattctc	trnL-trnF	77	ttt	rpl20-rps12	77	aaactataac	accD-psaI	77
	78	a	trnL intron	78	aa	ndhC-trnV	78	t	rpl20-rps12	78	aa	clpP intron	78	ttacaaa	accD-psaI	78	aaaaaaataggcttactctttaattgaatcaaaatttcaatccgaactcaaacgtcggttgatgttttgttcgagaaaaatccaggaatacagatttgattgtcgtgtcgtaaaaaaaacgaattgggtaaagtaaat	rps18-rpl20	78	a	trnG-trnM	78	a	clpP intron	78	ttttagat	rpl20-rps12	78	aaa	ndhC-trnV	78	aaa	clpP intron	78	t	clpP intron	78	t	petG-trnW	78	aa	trnL intron	78	ttt	rpl20-rps12	78	t	accD-psaI	78
	79	aaa	trnT-trnL	79	tt	trnF-ndhJ	79	aaaaaaataggcttactctttaattgaatcaaaatttcaatccgaactcaaacgtcggttgatgttttgttcgagaaaaatccaggaatacagatttgattgtcgtgtcgtaaaaaaaacgaattgggtaaagtaaat	rps18-rpl20	79	a	clpP intron	79	gaatcat	accD-psaI	79	t	psaJ-rpl33	79	a	ycf9-trnG	79	ttttagat	rpl20-rps12	79	t	rpl20-rps12	79	T	ndhK-ndhC	79	a	clpP intron	79	ttttagat	rpl20-rps12	79	tttt	petL-petG	79	g	trnT-trnL	79	tgatcatatta	rps18-rpl20	79	g	atpB-rbcL	79
	80	aaaaaaaaaaaataga	rps4-trnT	80	atatagatttaaa	trnF-ndhJ	80	ataatttaatgtaaat	psaJ-rpl33	80	t	clpP intron	80	a	rbcL-accD	80	ctttaattaaat	psaJ-rpl33	80	aaatataatataattaaatataataggaatattt	ycf9-trnG	80	t	rps18-rpl20	80	t	rps18-rpl20	80	tt	trnF-ndhJ	80	ttttagat	rpl20-rps12	80	ttt	rpl20-rps12	80	aa	petL-petG	80	aaaaaaaaaatag	rps4-trnT	80	aaaaaaataggcttactctttaattgaatcaaaatttcaatccgaactcaaacgtcggttgatgttttgttcgagaaaaatccaggaatacagatttgattgtcgtgtcgtaaaaaaaacgaattgggtaaagtaaat	rps18	80	t	atpB-rbcL	80
	81	taaattatatatgatac	ycf3-trnS	81	t	trnF-ndhJ	81	t	psaJ-rpl33	81	t	psaJ-rpl33	81	ttataaattta	rbcL-accD	81	tttaaga	trnP-psaJ	81	tatataaataataaaaatatattatataaattataaattaaa	ycf9-trnG	81	aaaaaaataggcttactctttaattgaatcaaaatttcaatccgacctcaaacgtcggttgatgttttgttcgagaaaaatccaggaatacagatttgattgtcgtgtcgtaaaaaaaacgaattgggtaaagtaaat	rps18-rpl20	81	t	psaJ-rpl33	81	ttt	trnL-trnF	81	ttt	rpl20-rps12	81	tgatcatatta	rps18-rpl20	81	ataaatgatta	psbE-petL	81	ttattgtatatacacaaag	rps4-trnT	81	t	psaJ-rpl33	81	tttctc	trnM-atpE	81
	82	t	ycf3 intron	82	taaaattaaagtataaa	trnF-ndhJ	82	a	trnP-psaJ	82	a	trnP-psaJ	82	ttt	atpB-rbcL	82	atatcat	trnP-psaJ	82	ttat	ycf9-trnG	82	ataatttaatgtaaat	psaJ-rpl33	82	a	trnP-psaJ	82	ttgtttatcttattctc	trnL-trnF	82	t	rps18-rpl20	82	aaaaaaataggcttactctttaattgaatcaaaatttcaatccgaactcaaacgtcggttgatgttttgttcgagaaaaatccaggaatacagatttgattgtcgtgtcgtaaaaaaaacgaattgggtaaagtaaat	rps18-rpl20	82	a	psbE-petL	82	t	ycf3 intron	82	ctttaattaaat	psaJ-rpl33	82	t	ndhC-trnV	82
	83	t	ycf3 intron	83	tttt	trnL-trnF	83	t	petG-trnW	83	t	petG-trnW	83	a	atpB-rbcL	83	tt	petG-trnW	83	tataaatatattata	ycf9-trnG	83	t	psaJ-rpl33	83	t	petG-trnW	83	G	trnT-trnL	83	aaaaaaataggcttactctttaattgaatcaaaatttcaatccgacctcaaacgtcggttgatgttttgttcgagaaaaatccaggaatacagatttgattgtcgtgtcgtaaaaaaaacgaattgggtaaagtaaat	rps18-rpl20	83	ataatttaatgtaaat	psaJ-rpl33	83	aacaaataaataaat	psbE-petL	83	t	ycf3 intron	83	tttaaga	trnP-psaJ	83	a	ndhC-trnV	83
	84	atattttaat	psaA-ycf3	84	aaaaaaa	trnL intron	84	tt	petL-petG	84	t	petL-petG	84	gt	ndhC-trnV	84	tt	petL-petG	84	a	ycf9-trnG	84	a	trnP-psaJ	84	t	ycf7-petG	84	aaaa	trnT-trnL	84	t	psaJ-rpl33	84	t	psaJ-rpl33	84	a	psbE-petL	84	tatcattctaaat	psbZ-trnG	84	g	trnP-psaJ	84	tt	ndhC-trnV	84
	85	aaatataatataattaaatataataggaatattt	ycf9-trnG	85	aaaacaaacaaa	trnL intron	85	agagttgtccaatgaatcttttgattcggagataggataggtagatttttagatgatgagttgatttctttttctacttatatcgctctttttttttcg	psbE-petL	85	a	petL-petG	85	a	ndhC-trnV	85	aa	petL-petG	85	ataaaacata	trnT-psbD	85	t	petG-trnW	85	a	ycf7-petG	85	aaaaaaaaaaaataga	rps4-trnT	85	ctttaattaaat	psaJ-rpl33	85	t	petG-trnW	85	a	psbE-petL	85	a	psbZ-trnG	85	atatcat	trnP-psaJ	85	atccataa	ndhC-trnV	85
	86	tattat	ycf9-trnG	86	a	trnL intron	86	taacaaataaa	psbE-petL	86	t	psbE-petL	86	cgaattatacttctatattcattt	ndhC-trnV	86	gttgtccaatgaatcttttgattcggagataggataggtagatttttagatgatgagttgatttctttttctacttatatcgctctttttttttcgagt	psbE-petL	86	taaat	trnT-psbD	86	tt	ycf7-petG	86	a	psbE-ycf7	86	ttattgtatatacacaaag	rps4-trnT	86	tttaaga	trnP-psaJ	86	ttttt	petL-petG	86	t	psbE-petL	86	catga	trnD-trnY	86	tt	petG-trnW	86	t	ndhC-trnV	86
	87	tataaataataaaaaat	ycf9-trnG	87	a	trnT-trnL	87	a	psbE-petL	87	a	psbE-petL	87	a	ndhC-trnV	87	a	psbE-petL	87	a	trnE-trnT	87	agagttgtccaatgaatcttttgattcggagataggataggtagatttttagatgatgagttgatttctttttctacttatatcgctcttttttttttcg	psbE-ycf7	87	aacaaataaataaat	psbE-ycf7	87	T	ycf3 intron	87	atatcat	trnP-psaJ	87	a	petL-petG	87	ataattg	psbE-petL	87	actctctgccccagttcaaatccgggtgtcgcctgatcaacaaaagacgcgaaataccttattccgttttgctgatatattgtccccaatagaaacagcggaggaaaaagactcgtg	trnD-trnY	87	ttttt	petL-petG	87	atatt	ndhC-trnV	87
	88	tatcattctaaat	ycf9-trnG	88	aaaaaaaaaatag	rps4-trnT	88	a	psbE-petL	88	aacaaataaataaat	psbE-petL	88	ta	ndhC-trnV	88	a	psbE-petL	88	t	psbM-trnD	88	taacaaataaa	psbE-ycf7	88	aa	psbE-ycf7	88	A	trnG-trnfM	88	tt	petG-trnP	88	ataaatgatta	psbE-petL	88	tttt	psbE-petL	88	tt	trnD-trnY	88	aaa	petL-petG	88	taatttaatttagtaattg	ndhC-trnV	88
	89	tatata	trnS-ycf9	89	taaattatatatgatac	ycf3-trnS	89	a	psbE-petL	89	aaa	psbE-petL	89	aa	ndhC-trnV	89	tttt	psbE-petL	89	t	psbM-trnD	89	a	psbE-ycf7	89	a	psbE-ycf7	89	A	psbZ-trnG	89	tt	ycf7-petG	89	agagttgtccaatgaatcttttgattcggagataggataggtagatttttagatgatgagttgatttctttttctacttatatcgctcttttttttttcg	psbE-petL	89	ttttaattaaataa	psbJ-psbL	89	a	trnD-trnY	89	ataaatgatta	psbE-petL	89	taaa	ndhC-trnV	89
	90	tcaaccactcggccatctctcctacaccactcggccatctctcctacagcctccattgcaattgccggaaatactaggccatctctcctacaccactcggccatctctcctacaccactcggccatctctcctacaccactcggccatctctcctacaccactcggccatctctcctacaccactcggccatctctcctacaaccactcggccttgaaccactcgacacccggatttgaactggggaaaaaggatttgcagtcccccgccttcaaccactcggccacgccttgaaccactcgacacccggatttgaactggggaaaaggatttgcagtcccccgcct	trnS	90	t	ycf3-trnS	90	t	psbE-petL	90	a	psbE-petL	90	ttt	ndhC-trnV	90	t	psbE-petL	90	a	psbM-trnD	90	a	psbE-ycf7	90	tt	psbE-ycf7	90	aaatataatataattaaatataataggaatattt	psbZ-trnG	90	aa	ycf7-petG	90	taacaaataaa	psbE-petL	90	ataaaatat	psbJ-psbL	90	t	psbM-trnD	90	gttgtccaatgaatcttttgattcggagataggataggtagatttttagatgatgagttgatttctttttctacttatatcgctcttttttttttcgagt	psbE-petL	90	t	ndhK-ndhC	90
	91	atagaaattaga	trnT-psbD	91	atattttaat	psaA-ycf3	91	tttt	psbE-petL	91	tt	psbE-petL	91	a	ndhC-trnV	91	ttaattaa	psbL	91	aa	psbM-trnD	91	t	psbE-ycf7	91	ataattg	psbE-ycf7	91	aataaaaa	psbZ-trnG	91	gttgtccaatgaatcttttgattcggagataggataggtagatttttagatgatgagttgatttctttttctacttatatcgctcttttttttttcgagt	psbE-ycf7	91	a	psbE-petL	91	tt	psbJ-psbL	91	a	psbM-trnD	91	a	psbE-petL	91	ttt	trnF-ndhJ	91
	92	aatattgta	trnT-psbD	92	a	trnG-trnfM	92	ttaattaa	psbJ-psbL	92	ataattg	psbE-petL	92	a	ndhC-trnV	92	gaata	psbJ-psbL	92	tagtatt	ycf6-psbM	92	tttt	psbE-ycf7	92	tttt	psbE-ycf7	92	aaaaattaaatata	psbZ-trnG	92	a	psbE-ycf7	92	a	psbE-petL	92	tttt	psbJ-psbL	92	aacaaa	psbM-trnD	92	a	psbE-petL	92	tttt	trnL-trnF	92
	93	ataaaacata	trnT-psbD	93	a	psbZ-trnG	93	tttaa	psbJ-psbL	93	tttt	psbE-petL	93	a	ndhC-trnV	93	aaatat	psbJ-psbL	93	t	trnC-ycf6	93	ttaaataattaaa	psbJ-psbL	93	attttaattaaataa	psbJ-psbL	93	tatcattctaaat	psbZ-trnG	93	tttt	psbE-ycf7	93	a	psbE-petL	93	ttt	psbJ-psbL	93	tt	petN-psbM	93	tttt	psbE-petL	93	ta	trnL intron	93
	94	a	trnE-trnT	94	tattat	psbZ-trnG	94	aaaa	psbJ-psbL	94	ttaattaa	psbJ-psbL	94	t	ndhK-ndhC	94	atttttt	psbJ-psbL	94	gaagtttagtaagaaaaaaaaaag	rpoB-trnC	94	aataaaa	psbJ-psbL	94	aataaaatat	psbJ-psbL	94	ataaaacata	trnT-psbD	94	t	psbE-ycf7	94	tttt	psbE-petL	94	atta	petA-psbJ	94	t	petN-psbM	94	gaata	psbJ-psbL	94	aatgacataataaca	trnT-trnL	94
	95	t	psbM-trnD	95	taaata	psbZ-trnG	95	aa	psbJ-psbL	95	taatt	psbJ-psbL	95	tt	trnF-ndhJ	95	a	petA-psbJ	95	a	rpoB-trnC	95	t	psbJ-psbL	95	tt	psbJ-psbL	95	taaat	trnT-psbD	95	gaata	psbJ-psbL	95	tttaattaaataa	psbJ-psbL	95	tcttcaaaga	petA-psbJ	95	tt	trnC-petN	95	t	psbJ-psbL	95	aaa	trnT-trnL	95
	96	a	psbM-trnD	96	tatcattctaaat	psbZ-trnG	96	a	psbJ-psbL	96	ttaataaaat	psbJ-psbL	96	tt	trnF-ndhJ	96	tttgctaattcc	petA-psbJ	96	t	rpoB-trnC	96	tttt	psbJ-psbL	96	a	psbJ-psbL	96	A	trnE-trnT	96	tat	psbJ-psbL	96	aataaaat	psbJ-psbL	96	t	ycf4-cemA	96	ag	rpoB-trnC	96	taa	psbJ-psbL	96	attgaccgcaatatatcaaatcacataacaatggatacctttattccaagagttcgatctttc	trnS-rps4	96
	97	g	psbM-trnD	97	a	psbZ-trnG	97	atat	petA-psbJ	97	a	psbJ-psbL	97	taaaattaaagtataaa	trnF-ndhJ	97	attata	petA-psbJ	97	aaaa	rpoB-trnC	97	ttt	psbJ-psbL	97	t	psbJ-psbL	97	catga	trnD-trnY	97	tttaa	psbJ-psbL	97	tt	psbJ-psbL	97	tattcataat	ycf4-cemA	97	tt	rpoB-trnC	97	a	psbJ-psbL	97	tataaatctaatatatatgatactaaat	ycf3-trnS	97
	98	caaa	psbM-trnD	98	tatatc	trnS-psbZ	98	a	petA-psbJ	98	tttt	psbJ-psbL	98	ttt	trnF-ndhJ	98	aatctt	cemA-petA	98	aa	rpoC1 intron	98	atat	petA-psbJ	98	a	psbJ-psbL	98	actctctgccccagttcaaatccgggtgtcgcctgatcaacaaaagacgcgaaataccttattccgttttgctgatatattgtccccaatagaaacagcggaggaaaaagactcgtg	trnD-trnY	98	tttttt	psbJ-psbL	98	tttt	psbJ-psbL	98	t	ycf4-cemA	98	a	rpoB-trnC	98	tatttttt	psbJ-psbL	98	t	ycf3 intron	98
	99	tt	ycf6-psbM	99	tcaaccactcggccatctctcctacaccactcggccatctctcctacagcctccattgcaattgccggaaatactaggccatctctcctacaccactcggccatctctcctacaccactcggccatctctcctacaccactcggccatctctcctacaccactcggccatctctcctacaccactcggccatctctcctacaaccactcggccttgaaccactcgacacccggatttgaactggggaaaaaggatttgcagtcccccgccttcaaccactcggccacgccttgaaccactcgacacccggatttgaactggggaaaaggatttgcagtcccccgcct	trnS	99	tttgctaattcc	petA-psbJ	99	atta	petA-psbJ	99	ttgtttatcttattctc	trnL-trnF	99	atatacgga	ycf4-cemA	99	t	rpoC1 intron	99	t	petA-psbJ	99	atta	petA-psbJ	99	TT	trnD-trnY	99	t	psbJ-psbL	99	ttt	psbJ-psbL	99	gaaaataag	psaI-ycf4	99	a	rpoC1 intron	99	a	petA-psbJ	99	aaaaaa	ycf3 intron	99
	100	tagt	ycf6-psbM	100	atagaaattaga	trnT-psbD	100	attata	petA-psbJ	100	tcttcaaaga	petA-psbJ	100	aaaaa	trnL intron	100	tattcaatt	ycf4-cemA	100	a	rpoC1 intron	100	tt	ycf4-ycf10	100	a	petA-psbJ	100	A	trnD-trnY	100	c	petA-psbJ	100	atat	petA-psbJ	100	t	accD-psaI	100	t	rpoC1 intron	100	tattttag	cemA-petA	100	t	ycf3 intron	100
	101	taatcata	ycf6-psbM	101	aatattgta	trnT-psbD	101	tattttag	cemA-petA	101	tttgctaattcc	petA-psbJ	101	aaaacaaacaaa	trnL intron	101	t	ycf4-cemA	101	c	rpoC1 intron	101	t	psaI-ycf4	101	tcttcaaaga	petA-psbJ	101	T	psbM-trnD	101	t	petA-psbJ	101	a	petA-psbJ	101	t	accD-psaI	101	ttttatttattac	rps2-rpoC2	101	aatctt	cemA-petA	101	taatttgattttattaattat	ycf3 intron	101
	102	tt	trnC-ycf6	102	taaat	trnT-psbD	102	ttt	ycf4-cemA	102	attata	petA-psbJ	102	a	trnL intron	102	t	psaI-ycf4	102	cttt	rpoC2-rpoC1	102	aaactataac	accD-psaI	102	c	petA-psbJ	102	TT	psbM-trnD	102	tattttag	ycf10-petA	102	aaactataac	accD-psaI	102	a	rbcL-accD	102	t	rps2-rpoC2	102	atatacgga	ycf4-cemA	102	t	ycf3 intron	102
	103	agaagtttagtaagaaaaaaaaaag	rpoB-trnC	103	t	psbM-trnD	103	ttacaaa	accD-psaI	103	tattttag	cemA-petA	103	g	trnT-trnL	103	t	psaI-ycf4	103	tatattatctttatttcttacta	rps2-rpoC2	103	g	atpB-rbcL	103	t	petA-psbJ	103	caaa	psbM-trnD	103	aatctt	ycf10-petA	103	t	accD-psaI	103	tttgtatata	rbcL-accD	103	tt	atpH-atpI	103	tattcaatt	ycf4-cemA	103	aaaag	psaA-ycf3	103
	104	aaggagaaagaattcagatagtgcgtgttttgacatactatacaaaattaatcaaagagatagatccaatccaaaaaaggaaggatttcttt	rpoB-trnC	104	g	psbM-trnD	104	aaactataac	accD-psaI	104	t	ycf4-cemA	104	a	trnT-trnL	104	tatttaag	accD-psaI	104	t	atpH-atpI	104	ttt	atpB-rbcL	104	t	ycf4-ycf10	104	TT	petN-psbM	104	atatacgga	ycf4-ycf10	104	a	rbcL-accD	104	t	atpB-rbcL	104	a	atpH-atpI	104	tt	ycf4-cemA	104	t	trnG-trnfM	104
	105	t	rpoB-trnC	105	aacaaa	psbM-trnD	105	t	accD-psaI	105	tattcataat	ycf4-cemA	105	ttattgtatatacacaaag	rps4-trnT	105	ttacaaa	accD-psaI	105	aaa	atpF-atpH	105	agcatattag	atpB-rbcL	105	tattcataat	ycf4-ycf10	105	A	petN-psbM	105	tattcaatt	ycf4-ycf10	105	tttgtatata	rbcL-accD	105	tttctc	trnM-atpE	105	a	atpF-atpH	105	t	psaI-ycf4	105	a	psbZ-trnG	105
	106	aaaaa	rpoB-trnC	106	tt	petN-psbM	106	gaatcat	accD-psaI	106	tt	ycf4-cemA	106	taaattatatatgatac	ycf3-trnS	106	t	accD-psaI	106	a	atpF intron	106	aaataa	atpB-rbcL	106	ttt	ycf4-ycf10	106	G	petN-psbM	106	tttt	ycf4-ycf10	106	g	atpB-rbcL	106	t	ndhC-trnV	106	atttttatat	atpF-atpH	106	t	psaI-ycf4	106	taaaatata	psbZ-trnG	106
	107	a	rpoB-trnC	107	ttt	petN-psbM	107	ttataaattta	rbcL-accD	107	gaaaataag	psaI-ycf4	107	tt	ycf3 intron	107	gaatcat	accD-psaI	107	t	atpF intron	107	a	ndhC-trnV	107	gaaaataag	psaI-ycf4	107	GTTT	petN-psbM	107	t	psaI-ycf4	107	gt	ndhC-trnV	107	gt	ndhC-trnV	107	a	atpF intron	107	tatttaag	accD-psaI	107	attccatttttaataaattctaa	psbZ-trnG	107
	108	aa	rpoC1 intron	108	taatcata	petN-psbM	108	g	atpB-rbcL	108	ttacaaa	accD-psaI	108	t	ycf3 intron	108	tttttca	rbcL-accD	108	a	atpA-atpF	108	ttaat	ndhC-trnV	108	t	psaI-ycf4	108	T	trnC-petN	108	tt	psaI-ycf4	108	aa	ndhC-trnV	108	aa	ndhC-trnV	108	aaaa	atpA-atpF	108	t	accD-psaI	108	aa	psbZ-trnG	108
	109	t	rpoC1 intron	109	a	rpoB-trnC	109	t	atpB-rbcL	109	t	accD-psaI	109	atattttaat	ycf3 intron	109	ttataaattta	rbcL-accD	109	ttt	atpA-atpF	109	i	ndhC-trnV	109	t	accD-psaI	109	gaagtttagtaagaaaaaaaaa	rpoB-trnC	109	tatttaag	accD-psaI	109	taaattaatttaatttagtaattgaa	ndhC-trnV	109	a	ndhC-trnV	109	taaagattaagaaa	trnR-atpA	109	a	rbcL-accD	109	gagaaaaggagagagagggattcgaa	trnS	109
	110	cttt	rpoC2-rpoC1	110	a	rpoB-trnC	110	a	atpB-rbcL	110	gaatcat	accD-psaI	110	a	trnG-trnfM	110	t	rbcL-accD	110	tattaatctaattattaa	trnR-atpA	110	taatttaatttagtaattg	ndhC-trnV	110	tttt	atpB-rbcL	110	A	rpoB-trnC	110	tttttca	rbcL-accD	110	a	ndhC-trnV	110	tt	ndhC-trnV	110	tattaatctaattattaa	trnR-atpA	110	tttttca	rbcL-accD	110	taaatag	trnT-psbD	110
	111	tatattatctttatttcttacta	rps2-rpoC2	111	aaggagaaagaattcagatagtgcgtgttttgacatactatacaaaattaatcaaagagatagatccaatccaaaaaaggaaggatttcttt	rpoB-trnC	111	t	ndhC-trnV	111	t	accD-psaI	111	a	psbZ-trnG	111	g	atpB-rbcL	111	a	trnR-atpA	111	attatacttctatattcatttag	ndhC-trnV	111	agcatattag	atpB-rbcL	111	T	rpoB-trnC	111	t	rbcL-accD	111	taatataataaa	ndhC-trnV	111	atccataa	ndhC-trnV	111	t	trnR-atpA	111	ttgtatata	rbcL-accD	111	ctaataa	trnT-psbD	111
	112	a	rps2-rpoC2	112	a	rpoB-trnC	112	a	ndhC-trnV	112	ttataaattta	rbcL-accD	112	tattat	psbZ-trnG	112	cttt	atpB-rbcL	112	tt	trnR-atpA	112	a	ndhC-trnV	112	t	atpB-rbcL	112	aaaaa	rpoB-trnC	112	g	atpB-rbcL	112	tctacctat	ndhC-trnV	112	atattaattaaat	ndhC-trnV	112	a	trnG-trnR	112	g	atpB-rbcL	112	a	trnE-trnT	112
	113	t	atpH-atpI	113	tt	rpoB-trnC	113	ttaat	ndhC-trnV	113	tt	atpB-rbcL	113	tataaa	psbZ-trnG	113	a	atpB-rbcL	113	a	trnG-trnR	113	t	ndhC-trnV	113	a	atpB-rbcL	113	AAA	rpoC1 intron	113	cttttt	atpB-rbcL	113	aatattt	ndhC-trnV	113	a	ndhC-trnV	113	tt	trnG intron	113	ctt	atpB-rbcL	113	ttttttttt	trnD-trnY	113
	114	tttttctagattattttattttata	atpF-atpH	114	a	rpoB-trnC	114	t	ndhC-trnV	114	a	atpB-rbcL	114	tatatc	trnS-psbZ	114	t	ndhC-trnV	114	t	trnG intron	114	ttaatat	ndhC-trnV	114	aaataa	atpB-rbcL	114	TT	rpoC1 intron	114	agcatattag	atpB-rbcL	114	t	ndhC-trnV	114	taatataataaa	ndhC-trnV	114	t	trnG intron	114	t	ndhC-trnV	114	a	trnD-trnY	114
	115	t	atpF intron	115	a	rpoB-trnC	115	taatttaatttagtaattg	ndhC-trnV	115	t	atpB-rbcL	115	tcaaccactcggccatctctcctacaccactcggccatctctcctacagcctccattgcaattgccggaaatactaggccatctctcctacaccactcggccatctctcctacaccactcggccatctctcctacaccactcggccatctctcctacaccactcggccatctctcctacaccactcggccatctctcctacaaccactcggccttgaaccactcgacacccggatttgaactggggaaaaaggatttgcagtcccccgccttcaaccactcggccacgccttgaaccactcgacacccggatttgaactggggaaaaggatttgcagtcccccgcct	trnS	115	t	ndhC-trnV	115	t	trnG intron	115	tctacctat	ndhC-trnV	115	tttctc	trnM-atpE	115	cttt	rpoC2-rpoC1	115	aataa	atpB-rbcL	115	aa	ndhC-trnV	115	tctacctat	ndhC-trnV	115	t	trnS-trnG	115	gt	ndhC-trnV	115	aataataataataataataat	psbM-trnD	115
	116	aaa	atpA-atpF	116	a	rpoC1 intron	116	attatacttctatattcatttag	ndhC-trnV	116	c	atpB-rbcL	116	atagaaattaga	trnT-psbD	116	t	ndhC-trnV	116	tt	trnS-trnG	116	tt	ndhC-trnV	116	t	ndhC-trnV	116	ttttatttattac	rps2-rpoC2	116	t	ndhC-trnV	116	ttat	ndhC-trnV	116	aatattt	ndhC-trnV	116	t	trnS-trnG	116	aattt	ndhC-trnV	116	tatttg	psbM-trnD	116
	117	ttt	atpA-atpF	117	a	rpoC1 intron	117	tatttaa	ndhC-trnV	117	tttctc	trnM-atpE	117	aatattgta	trnT-psbD	117	aa	ndhC-trnV	117	t	trnS-trnG	117	a	ndhC-trnV	117	a	ndhC-trnV	117	tatattatctttatttcttacta	rps2-rpoC2	117	t	ndhC-trnV	117	t	trnF-ndhJ	117	ttata	ndhC-trnV	117	tataattattaatatttgaattttaatagaatattaaaattttaatattagaaattag	trnS-trnG	117	atattatataaat	ndhC-trnV	117	aattttattaatatactcttt	psbM-trnD	117
	118	ttaatta	trnR-atpA	118	a	rps2-rpoC2	118	tctacctat	ndhC-trnV	118	t	ndhC-trnV	118	taaat	trnT-psbD	118	aattt	ndhC-trnV	118	ttattatattctattaattattataattattaatatttgaattttaatattagaaa	trnS-trnG	118	aaaa	ndhC-trnV	118	a	ndhC-trnV	118	T	rps2-rpoC2	118	aa	ndhC-trnV	118	aaa	trnF-ndhJ	118	t	ndhK-ndhC	118	ttt	trnS-trnG	118	attatacttctatattcatttag	ndhC-trnV	118	a	petN-psbM	118
	119	aatttttattatttatt	trnR-atpA	119	aaa	atpF-atpH	119	aatattt	ndhC-trnV	119	t	ndhC-trnV	119	catga	trnE-trnT	119	taataaatataata	ndhC-trnV	119	a	trnS-trnG	119	tt	ndhC-trnV	119	tt	ndhC-trnV	119	TTT	atpH-atpI	119	aattt	ndhC-trnV	119	tttt	trnF-ndhJ	119	t	trnF-ndhJ	119	a	psbI-trnS	119	a	ndhC-trnV	119	tt	trnC-petN	119
	120	a	trnR-atpA	120	ttttctagattattttattttatat	atpF-atpH	120	t	ndhC-trnV	120	a	ndhC-trnV	120	actctctgccccagttcaaatccgggtgtcgcctgatcaacaaaagacgcgaaataccttattccgttttgctgatatattgtccccaatagaaacagcggaggaaaaagactcgtg	trnD-trnY	120	actatacctatattcta	ndhC-trnV	120	attagtattatttagtatt	trnS-trnG	120	t	trnF-ndhJ	120	atccataa	ndhC-trnV	120	A	atpH-atpI	120	aata	ndhC-trnV	120	ttttttt	trnL-trnF	120	aaa	trnF-ndhJ	120	atattttattg	trnK-trnQ	120	ataaa	ndhC-trnV	120	a	rpoB-trnC	120
	121	aaatatta	trnG-trnR	121	a	atpF intron	121	ttat	ndhC-trnV	121	a	ndhC-trnV	121	tt	trnD-trnY	121	aa	ndhC-trnV	121	tt	trnS-trnG	121	atatagattt	trnF-ndhJ	121	attatacttctatattcatttag	ndhC-trnV	121	AA	atpF-atpH	121	ttt	ndhC-trnV	121	t	trnL-trnF	121	t	trnF-ndhJ	121	a	trnK-trnQ	121	actatacctatattcta	ndhC-trnV	121	cttttagg	rpoB-trnC	121
	122	tt	trnS-trnG	122	aa	atpA-atpF	122	t	trnF-ndhJ	122	tt	ndhC-trnV	122	a	trnD-trnY	122	t	ndhC-trnV	122	a	trnS-trnG	122	ttt	trnF-ndhJ	122	a	ndhC-trnV	122	TTTTTTATAT	atpF-atpH	122	t	ndhC-trnV	122	tcat	trnL-trnF	122	ttt	trnL-trnF	122	a	trnK-trnQ	122	t	ndhC-trnV	122	tttta	rpoB-trnC	122
	123	ttattgaa	trnS-trnG	123	ttaatattaatctaattattaatta	trnR-atpA	123	atatagattt	trnF-ndhJ	123	atccataa	ndhC-trnV	123	tt	psbM-trnD	123	ttat	ndhC-trnV	123	a	psbI-trnS	123	ttt	trnL-trnF	123	t	ndhC-trnV	123	T	atpF intron	123	tattaaatataata	ndhC-trnV	123	aaaa	trnL intron	123	t	trnL-trnF	123	tctaatttttatacatttt	trnK-trnQ	123	ttat	ndhC-trnV	123	taatta	rpoB-trnC	123
	124	tatctaa	trnS-trnG	124	aatttttattatttatt	trnR-atpA	124	a	trnF-ndhJ	124	attatacttctatattcatttag	ndhC-trnV	124	a	psbM-trnD	124	gatatt	ndhC-trnV	124	a	psbK-psbI	124	t	trnL-trnF	124	t	ndhC-trnV	124	aaa	atpA-atpF	124	actatacctatattcta	ndhC-trnV	124	t	trnL intron	124	tcat	trnL-trnF	124	a	trnK-trnQ	124	atttct	ndhC-trnV	124	a	rpoB-trnC	124
	125	ttctttat	trnS-trnG	125	tt	trnR-atpA	125	tt	trnF-ndhJ	125	atttaat	ndhC-trnV	125	g	psbM-trnD	125	t	ndhK-ndhC	125	t	trnK-trnQ	125	tcat	trnL-trnF	125	tttaat	ndhC-trnV	125	ttt	atpA-atpF	125	aataa	ndhC-trnV	125	a	trnL intron	125	aaaaa	trnL intron	125	t	trnK-trnQ	125	t	ndhK-ndhC	125	a	rpoC1 intron	125
	126	tattaattattatattc	trnS-trnG	126	a	trnG-trnR	126	taaaattaaagtataaa	trnF-ndhJ	126	tctacctat	ndhC-trnV	126	tt	petN-psbM	126	agtct	trnF-ndhJ	126	aaa	trnK-trnQ	126	a	trnL intron	126	tctacctat	ndhC-trnV	126	taaagattaagaaa	trnR-atpA	126	aat	ndhC-trnV	126	aaaa	trnT-trnL	126	a	trnL intron	126	tctaattggtttatgttcatt	trnK intron	126	ttagtc	trnF-ndhJ	126	t	rpoC1 intron	126
	127	a	trnS-trnG	127	aaatatta	trnG-trnR	127	ttt	trnL-trnF	127	aatattt	ndhC-trnV	127	taatcata	petN-psbM	127	ggagaatccgacgaatccctaattgtattgtct	trnF-ndhJ	127	a	trnK-trnQ	127	a	trnL intron	127	tt	ndhC-trnV	127	T	trnR-atpA	127	ttat	ndhC-trnV	127	aaaaaaatag	rps4-trnT	127	aatgacataataaca	trnT-trnL	127	agccttatccatttacaaa	trnH-psbA	127	ggagaatccgacgaatccctaattgtattgtc	trnF-ndhJ	127	atttcttactatatattatctttatttattacttttatttattactattaacaaa	rps2-rpoC2	127
	128	attagtattatttagtatt	trnS-trnG	128	t	trnG intron	128	t	trnL-trnF	128	ttataaa	ndhC-trnV	128	ttt	trnC-petN	128	atatagattt	trnF-ndhJ	128	t	trnK-trnQ	128	aaaaaaaaaatag	rps4-trnT	128	t	ndhC-trnV	128	A	trnR-atpA	128	atttct	ndhC-trnV	128	attgaccgcaatatatcaaatcacataacaatggatacctttattccaagagttcgatctttc	trnS-rps4	128	a	trnT-trnL	128	aaaa	trnH-psbA	128	aaa	trnF-ndhJ	128	a	rps2-rpoC2	128
	129	a	trnS-trnG	129	t	trnG intron	129	tcat	trnL-trnF	129	t	ndhK-ndhC	129	ag	rpoB-trnC	129	taaaattaaagtataaa	trnF-ndhJ	129	taaaa	trnK-trnQ	129	attgaccgcaatatatcaaatcacataacaatggatacctttattccaagagttcgatctttc	trnS-rps4	129	tt	ndhC-trnV	129	TT	trnR-atpA	129	t	ndhK-ndhC	129	tatatatgatactaaat	ycf3-trnS	129	aaaaaaatag	rps4-trnT	129	cacatttaa	trnH-psbA	129	t	trnF-ndhJ	129	a	atpH-atpI	129
	130	aa	psbI-trnS	130	tttt	trnS-trnG	130	taaa	trnL intron	130	t	trnF-ndhJ	130	a	rpoB-trnC	130	t	trnL-trnF	130	tctaattggtttatgttcatt	trnK intron	130	tatatatgatactaaat	ycf3-trnS	130	t	ndhK-ndhC	130	T	trnG intron	130	agtc	trnF-ndhJ	130	ctagtggta	ycf3 intron	130	tataaatctaa	ycf3-trnS				130	ttt	trnL-trnF	130	aa	atpF-atpH	130
	131	atctttaa	psbI-trnS	131	ttattgaa	trnS-trnG	131	aaaacaaacaaa	trnL intron	131	atatagattt	trnF-ndhJ	131	aaggagaaagaattcagatagtgcgtgttttgacatactatacaaaattaatcaaagagatagatccaatccaaaaaaggaaggatttcttt	rpoB-trnC	131	t	trnL-trnF	131	ccctatgaaa	trnK intron	131	ctagtggta	ycf3 intron	131	t	trnF-ndhJ	131	T	trnS-trnG	131	tt	trnF-ndhJ	131	ataattaataat	ycf3 intron	131	t	ycf3 intron				131	t	trnL-trnF	131	tttttta	atpF-atpH	131
	132	tttttaa	trnQ-psbK	132	tatctaa	trnS-trnG	132	aaa	trnT-trnL	132	a	trnF-ndhJ	132	a	rpoB-trnC	132	aaaaaa	trnL intron	132	agccttatccatttacaaa	trnH-psbA	132	ataat	ycf3 intron	132	atatagattt	trnF-ndhJ	132	TT	trnS-trnG	132	ggagaatccgacgaatccctaattgtattgtc	trnF-ndhJ	132	taatttgattttattaattattaa	ycf3 intron	132	ctagtggta	ycf3 intron				132	a	trnL intron	132	a	atpF intron	132
	133	attaat	trnQ-psbK	133	ttctttat	trnS-trnG	133	aaa	rps4-trnT	133	aaataaaattaaagta	trnF-ndhJ	133	a	rpoB-trnC	133	aaaacaaacaaa	trnL intron	133	tt	trnH-psbA	133	t	ycf3 intron	133	t	trnL-trnF	133	aatagaatattaaaatttt	trnS-trnG	133	atatagattt	trnF-ndhJ	133	tt	ycf3 intron	133	aaaaaa	ycf3 intron				133	a	trnL intron	133	aa	atpF intron	133
	134	taataaaac	trnQ-psbK	134	t	trnS-trnG	134	attgaccgcaatatatcaaatcacataacaatggatacctttattccaagagttcgatctttc	trnS-rps4	134	t	trnL-trnF	134	a	rpoC1 intron	134	taaaa	trnT-trnL	134	aaaaaa	trnH-psbA	134	tttgattttattaattat	ycf3 intron	134	t	trnL-trnF	134	ttattatattctattaa	trnS-trnG	134	t	trnL-trnF	134	actat	pssA-ycf3	134	t	ycf3 intron				134	taaaa	trnT-trnL	134	t	atpA-atpF	134
	135	t	trnK-trnQ	135	ttattataattattaatatttgaattttaatattagaaa	trnS-trnG	135	t	ycf3 intron	135	t	trnL-trnF	135	t	rpoC1 intron	135	a	trnT-trnL	135	catttaaca	trnH-psbA	135	t	ycf3 intron	135	tcat	trnL-trnF	135	attagtattatttagtatt	trnS-trnG	135	t	trnL-trnF	135	a	trnG-trnfM	135	ttaataata	ycf3 intron				135	aaaaaaatag	rps4-trnT	135	atatta	trnR-atpA	135
	136	atattttattgatattttattg	trnK-trnQ	136	tt	trnS-trnG	136	ctagtggta	ycf3 intron	136	tcat	trnL-trnF	136	a	rpoC1 intron	136	aaa	rps4-trnT				136	actat	psaA-ycf3	136	aaa	trnL intron	136	T	trnS-trnG	136	a	trnL intron	136	a	psbZ-trnG	136	ttt	ycf3 intron				136	tatatatgatactaaat	ycf3-trnS	136	t	trnR-atpA	136
	137	aa	trnK-trnQ	137	aa	psbI-trnS	137	t	ycf3 intron	137	aa	trnL intron	137	a	rpoC1 intron	137	aaaaag	ycf3-trnS				137	aaatataatataattaaatataataggaatattt	ycf9-trnG	137	a	trnL intron	137	A	trnS-trnG	137	taaaa	trnT-trnL	137	c	psbZ-trnG	137	aaaag	pssA-ycf3				137	aaaaag	ycf3-trnS	137	tttacat	trnR-atpA	137
	138	t	trnK-trnQ	138	atctttaa	psbI-trnS	138	taata	ycf3 intron	138	aaaacaaacaaa	trnL intron	138	ttttatttattac	rps2-rpoC2	138	t	ycf3 intron				138	c	ycf9-trnG	138	aatgacataataaca	trnT-trnL	138	A	psbI-trnS	138	aaaa	trnT-trnL	138	taaattaaa	psbZ-trnG	138	actat	pssA-ycf3				138	ctagtggta	ycf3 intron	138	tatt	trnG-trnR	138
	139	ccctatgaaa	trnK intron	139	a	psbI-trnS	139	tttgattttattaattat	ycf3 intron	139	aatgacataataaca	trnT-trnL	139	a	rps2-rpoC2	139	ctagtggta	ycf3 intron				139	ttataaattaaatgtat	ycf9-trnG	139	aaa	trnT-trnL	139	A	psbI-trnS	139	aaaaaaaaaatag	rps4-trnT	139	t	psbZ-trnG	139	t	trnG-trnfM				139	aaaga	ycf3 intron	139	aaatattaaa	trnG-trnR	139
	140	ttataatgg	psbA-trnK	140	a	psbK-psbI	140	tt	ycf3 intron	140	aaa	rps4-trnT	140	t	rps2-rpoC2	140	aaaga	ycf3 intron				140	ataaaaatatat	ycf9-trnG	140	aaaaaaaaaatag	rps4-trnT	140	A	psbK-psbI	140	tatatatgatactaaat	ycf3-trnS	140	t	psbZ-trnG	140	a	trnG-trnfM				140	attaataataataattaataat	ycf3 intron	140	t	trnS-trnG	140
	141	atagaatttca	psbA-trnK	141	tttttaa	trnQ-psbK	141	actat	psaA-ycf3	141	tataaatctaatatatatgatactaaat	ycf3-trnS	141	tt	atpH-atpI	141	attaataataataattaataat	ycf3 intron				141	aaaaattaaa	ycf9-trnG	141	tataaatctaa	ycf3-trnS	141	T	trnK-trnQ	141	aaaaag	ycf3-trnS	141	aatatatta	psbZ-trnG	141	c	psbZ-trnG				141	t	ycf3 intron	141	aatatttaa	trnS-trnG	141
	142	aaa	trnH-psbA	142	attaat	trnQ-psbK	142	atattttaat	psaA-ycf3	142	tt	ycf3 intron	142	a	atpH-atpI	142	t	ycf3 intron				142	attccatttttaataaattctaa	ycf9-trnG	142	t	ycf3 intron	142	atattttattg	trnK-trnQ	142	ctagtggta	ycf3 intron	142	attccatttttaataaattctaa	psbZ-trnG	142	taaattaaa	psbZ-trnG				142	actat	psaA-ycf3	142	ttaatattatc	trnS-trnG	142
	143	aatact	trnH-psbA	143	taataaaac	trnQ-psbK	143	c	psbZ-trnG	143	ctagtggta	ycf3 intron	143	aa	atpF-atpH	143	actat	psaA-ycf3				143	tatcattctaaat	ycf9-trnG	143	ctagtggta	ycf3 intron	143	AA	trnK-trnQ	143	aaaga	ycf3 intron	143	tatcattctaaat	psbZ-trnG	143	a	psbZ-trnG				143	ataaa	psaA-ycf3	143	a	trnS-trnG	143
				144	atattttattgatattttattg	trnK-trnQ	144	aa	psbZ-trnG	144	aaaaaa	ycf3 intron	144	ttttttatatttttctagattattttattttatat	atpF-atpH	144	ataaa	psaA-ycf3				144	a	ycf9-trnG	144	aaaaaa	ycf3 intron	144	T	trnK-trnQ	144	attaataataataattaataat	ycf3 intron	144	t	trnS-psbZ	144	ata	psbZ-trnG				144	atataatt	psaA-ycf3	144	tattttattactttaatattacta	trnS-trnG	144
				145	a	trnK-trnQ	145	a	psbZ-trnG	145	t	ycf3 intron	145	aaaaaa	atpA-atpF	145	atataatt	psaA-ycf3				145	t	trnS-ycf9	145	t	ycf3 intron	145	taatttttatacatttttc	trnK-trnQ	145	actat	psaA-ycf3	145	tatc	trnS-psbZ	145	aatatatta	psbZ-trnG				145	ataagagtaagataaaataaa	psaA-ycf3	145	tt	trnS-trnG	145
				146	a	trnK-trnQ	146	tataaattataaat	psbZ-trnG	146	ttaataata	ycf3 intron	146	taattataataaagattaaga	trnR-atpA	146	agagtaagataaaataaa	psaA-ycf3				146	tata	trnS-ycf9	146	ttaataata	ycf3 intron	146	aaatt	trnK-trnQ	146	ataaa	psaA-ycf3	146	tttatattgatatta	trnT-psbD	146	tatcattctaaat	psbZ-trnG				146	t	trnG-trnfM	146	a	psbI-trnS	146
				147	taaaa	trnK-trnQ	147	t	psbZ-trnG	147	ttt	ycf3 intron	147	aatttttattatttatt	trnR-atpA	147	ttttaat	psaA-ycf3				147	tttctattgatatta	trnT-psbD	147	tt	ycf3 intron	147	ccctatgaaa	trnK intron	147	atataatt	psaA-ycf3	147	ctagttattcta	trnT-psbD	147	aa	psbZ-trnG				147	a	trnG-trnfM	147	a	psbK-psbI	147
				148	tctaattggtttatgttcatt	trnK intron	148	taatataaa	psbZ-trnG	148	aaaag	psaA-ycf3	148	t	trnR-atpA	148	t	trnG-trnfM				148	ataaaacata	trnT-psbD	148	aaaag	psaA-ycf3	148	TT	trnH-psbA	148	ataagagtaagataaaataaa	psaA-ycf3	148	aa	trnT-psbD	148	t	trnS-psbZ				148	taaat	psbZ-trnG	148	tttgttg	trnK-trnQ	148
				149	ttataatgg	psbA-trnK	149	taata	psbZ-trnG	149	actat	psaA-ycf3	149	tt	trnR-atpA	149	a	psbZ-trnG				149	ctagttattcta	trnT-psbD	149	actat	psaA-ycf3	149	AA	trnH-psbA	149	t	trnG-trnfM	149	agttataaa	trnT-psbD	149	tatc	trnS-psbZ				149	t	psbZ-trnG	149	t	trnK-trnQ	149
				150	atagaatttca	psbA-trnK	150	ta	psbZ-trnG	150	atattttaat	psaA-ycf3	150	aaatatta	trnG-trnR	150	taaattataaattaaatgtattattattata	psbZ-trnG				150	aa	trnT-psbD	150	t	trnG-trnM				150	aaatataatataattaaatataataggaatattt	ycf9-trnG	150	taaat	trnT-psbD	150	gagaaaaggagagagagggattcgaa	trnS				150	tataaataatat	psbZ-trnG	150	aaaacc	trnK-trnQ	150
				151	agccttatccatttacaaa	trnH-psbA	151	attccatttttaataaattctaa	psbZ-trnG	151	t	trnG-trnfM	151	t	trnG intron	151	aa	psbZ-trnG				151	agttataaa	trnT-psbD	151	a	ycf9-trnG				151	taaattataaattaaatgtattata	ycf9-trnG	151	aatatttgcaataaataaggtaagaaactctatatttctaataactaataaatagaataaatagaaaataaatag	trnT-psbD	151	tttatattgatatta	trnT-psbD				151	tggaataaaa	psbZ-trnG	151	cttcata	trnK intron	151
				152	tt	trnH-psbA	152	a	psbZ-trnG	152	a	psbZ-trnG	152	ttt	trnS-trnG	152	ta	psbZ-trnG				152	aataaatagaatatttgcaataaataaggtaagaaactctatatttctaataactaataaatagaataaatagaa	trnT-psbD	152	aaatataatataattaaatataataggaatattt	ycf9-trnG				152	taataaaaa	ycf9-trnG	152	t	trnD-trnY	152	ctagttattcta	trnT-psbD				152	attccatttttaataaattctaa	psbZ-trnG	152	tttagtt	trnK intron	152
				153	aaa	trnH-psbA	153	t	trnS-psbZ	153	c	psbZ-trnG	153	ttattgaa	trnS-trnG	153	t	psbZ-trnG				153	a	trnE-trnT	153	c	ycf9-trnG				153	ata	ycf9-trnG	153	a	trnD-trnY	153	aa	trnT-psbD				153	tatcattctaaat	psbZ-trnG	153	at	psbA-trnK	153
				154	catttaaca	trnH-psbA	154	ta	trnS-psbZ	154	taaattaaa	psbZ-trnG	154	tatctaa	trnS-trnG	154	tggaataaaa	psbZ-trnG				154	t	trnD-trnY	154	t	ycf9-trnG				154	aaaaat	ycf9-trnG	154	a	psbM-trnD	154	agttataaa	trnT-psbD				154	taca	psbZ-trnG	154	t	trnH-psbA	154
				155	aatact	trnH-psbA	155	tcaaccactcggccatctctcctacaccactcggccatctctcctacagcctccattgcaattgccggaaatactaggccatctctcctacaccactcggccatctctcctacaccactcggccatctctcctacaccactcggccatctctcctacaccactcggccatctctcctacaccactcggccatctctcctacaaccactcggccttgaaccactcgacacccggatttgaactggggaaaaaggatttgcagtcccccgccttcaaccactcggccacgccttgaaccactcgacacccggatttgaactggggaaaaggatttgcagtcccccgcct	trnS	155	t	psbZ-trnG	155	ttctttat	trnS-trnG	155	attccatttttaataaattctaa	psbZ-trnG				155	a	trnD-trnY	155	taaattaaatgtatt	ycf9-trnG				155	tata	ycf9-trnG	155	g	psbM-trnD	155	taaat	trnT-psbD				155	atacaaaa	psbZ-trnG	155	t	trnH-psbA	155
							156	atagaaattaga	trnT-psbD	156	tgtat	psbZ-trnG	156	tt	trnS-trnG	156	tac	psbZ-trnG				156	t	psbM-trnD	156	tatataa	ycf9-trnG				156	a	ycf9-trnG	156	caaacaa	psbM-trnD	156	aatatttgcaataaataaggtaagaaactctatatttctaataaatagaataaatagaataaatagaataaatag	trnT-psbD				156	t	trnS-psbZ				156
							157	aatattgta	trnT-psbD	157	ttatataaattataaat	psbZ-trnG	157	aatagaatattaaaatttt	trnS-trnG	157	atacaaaa	psbZ-trnG				157	t	psbM-trnD	157	taaataa	ycf9-trnG				157	tat	ycf9-trnG	157	attctttcttttct	psbM-trnD	157	a	trnE-trnT				157	tatatatatc	trnS-psbZ				157
							158	tttatattgatatta	trnT-psbD	158	taatataa	psbZ-trnG	158	t	trnS-trnG	158	t	trnS-psbZ				158	g	psbM-trnD	158	aa	ycf9-trnG				158	tggaataaaa	ycf9-trnG	158	ttttttttattattttcgttttataaattcgatttatgctatactttattgacttgactcatttcatattatgattcaaagatttaaaatcggcggggtttactaatccttttcttttcgtcgaaatctgaaaaagtttttataaaactcctttccttggatgtgttcaattaattacttctttgtttggaatgctaaaaaaagatttcttgattttcttttattaatacataccccaactattctttttt	petN-psbM	158	tttttttt	trnD-trnY				158	t	psbC-trnS				158
							159	ctagttattcta	trnT-psbD	159	taatatatataaata	psbZ-trnG	159	a	psbI-trnS	159	tata	trnS-psbZ				159	caaaaacaa	psbM-trnD	159	aaat	ycf9-trnG				159	attccatttttaataaattctaa	ycf9-trnG	159	tt	trnC-petN	159	aa	trnD-trnY				159	tttatattgatatta	trnT-psbD				159
							160	ga	trnT-psbD	160	ta	psbZ-trnG	160	atctttaa	psbI-trnS	160	tcaaccactcggccatctctcctacaccactcggccatctctcctacagcctccattgcaattgccggaaatactaggccatctctcctacaccactcggccatctctcctacaccactcggccatctctcctacaccactcggccatctctcctacaccactcggccatctctcctacaccactcggccatctctcctacaaccactcggccttgaaccactcgacacccggatttgaactggggaaaaaggatttgcagtcccccgccttcaaccactcggccacgccttgaaccactcgacacccggatttgaactggggaaaaggatttgcagtcccccgcct	trnS				160	attctttcttttct	psbM-trnD	160	tatata	ycf9-trnG				160	tatcattctaaat	ycf9-trnG	160	g	rpoB-trnC	160	aataataataataataataat	psbM-trnD				160	ctagttattcta	trnT-psbD				160
							161	agttataaa	trnT-psbD	161	a	psbZ-trnG	161	a	psbI-trnS	161	t	psbC-trnS				161	agtatttttttttttattattttcgttttataaattcgatttatgctatactttattgacttgactcatttcatattatgattcaaagatttaaaatcggcggggtttactaatccttttcttttcgtcgaaatctgaaaaagtttttataaaactcctttccttggatgtgttcaattaattacttctttgtttggaatgctaaaaaaagatttcttgattttcttttattaatacataccccaactattctttttt	ycf6-psbM	161	tatcattctaaat	ycf9-trnG				161	tac	ycf9-trnG	161	cttttagg	rpoB-trnC	161	tatttg	psbM-trnD				161	a	trnT-psbD				161
							162	aatatttgcaataaataaggtaagaaactctatatttctaataactaataaatagaataaatagaaaataaatag	trnT-psbD	162	t	trnS-psbZ	162	a	psbK-psbI	162	atagaaattaga	trnT-psbD				162	ttt	trnC-ycf6	162	a	ycf9-trnG				162	atacaaaa	ycf9-trnG	162	tttcaatag	rpoB-trnC	162	aattttattaatatactcttt	psbM-trnD				162	atgaat	trnT-psbD				162
							163	t	trnD-trnY	163	ta	trnS-psbZ	163	tttttaa	trnQ-psbK	163	aatattgta	trnT-psbD				163	gaagtttagtaagaaaaaaaaaa	rpoB-trnC	163	t	trnS-ycf9				163	t	trnS-ycf9	163	ttttttt	rpoB-trnC	163	a	psbM-trnD				163	agttataaa	trnT-psbD				163
							164	a	trnD-trnY	164	tcaaccactcggccatctctcctacaccactcggccatctctcctacagcctccattgcaattgccggaaatactaggccatctctcctacaccactcggccatctctcctacaccactcggccatctctcctacaccactcggccatctctcctacaccactcggccatctctcctacaccactcggccatctctcctacaaccactcggccttgaaccactcgacacccggatttgaactggggaaaaaggatttgcagtcccccgccttcaaccactcggccacgccttgaaccactcgacacccggatttgaactggggaaaaggatttgcagtcccccgcct	trnS	164	attaat	trnQ-psbK	164	tttatattgatatta	trnT-psbD				164	cttttagg	rpoB-trnC	164	tata	trnS-ycf9				164	tatatatata	trnS-ycf9	164	atatata	rpoB-trnC	164	g	psbM-trnD				164	taaat	trnT-psbD				164
							165	t	psbM-trnD	165	gagaaaaggagagagagggattcgaa	trnS	165	taataaaac	trnQ-psbK	165	ctagttattcta	trnT-psbD				165	tttcaatag	rpoB-trnC	165	gagaaaaggagagagagggattcgaa	trnS				165	t	psbC-trnS	165	aa	rpoB-trnC	165	caaacaa	psbM-trnD				165	tccatttgaagggagat	trnT-psbD				165
							166	a	psbM-trnD	166	atagaaattaga	trnT-psbD	166	atattttattg	trnK-trnQ	166	g	trnT-psbD				166	ttttttttt	rpoB-trnC	166	tttctattgatatta	trnT-psbD				166	tttctattgatatta	trnT-psbD	166	t	rpoB-trnC	166	attctttcttttct	psbM-trnD				166	aa	trnE-trnT				166
							167	caaaaacaaacaa	psbM-trnD	167	aatattgta	trnT-psbD	167	tctaatttttatacatttt	trnK-trnQ	167	atgaat	trnT-psbD				167	atatatata	rpoB-trnC	167	ataaaacata	trnT-psbD				167	ataaaacata	trnT-psbD	167	a	rpoB-trnC	167	ttttttttttattattttcgttttataaattcgatttatgctatactttattgacttgactcatttcatattatgattcaaagatttaaaatcggcggggtttactaatccttttcttttcgtcgaaatctgaaaaagtttttataaaactcctttccttggatgtgttcaattaattacttctttgtttggaatgctaaaaaaagatttcttgattttcttttattaatacataccccaactattcttttt	petN-psbM				167	t	trnD-trnY				167
							168	attctttcttttct	psbM-trnD	168	tttatattgatatta	trnT-psbD	168	aaatt	trnK-trnQ	168	agttataaa	trnT-psbD				168	aaaaaa	rpoB-trnC	168	ctagttattcta	trnT-psbD				168	ctagttattcta	trnT-psbD	168	aa	rpoC1 intron	168	a	petN-psbM				168	aa	trnD-trnY				168
							169	tttttttttttattattttcgttttataaattcgatttatgctatactttattgacttgactcatttcatattatgattcaaagattaaaaatcggcggggtttactaatccttttcttttcgtcgaaatctgaaaaagtttttataaaactcctttccttggatgtgttcaattaattacttctttgtttggaatgctaaaaaaagatttcttgattttcttttattaatacataccccaactattctttt	petN-psbM	169	ctagttattcta	trnT-psbD	169	ttataatgg	psbA-trnK	169	tccatttgaagggagat	trnT-psbD				169	t	rpoB-trnC	169	aa	trnT-psbD				169	a	trnT-psbD	169	aaact	rpoC1 intron	169	tttt	trnC-petN				169	gg	psbM-trnD				169
							170	taatcata	petN-psbM	170	ga	trnT-psbD	170	atagaatttca	psbA-trnK	170	aa	trnE-trnT				170	a	rpoB-trnC	170	agttataaa	trnT-psbD				170	atgaat	trnT-psbD	170	ttt	rpoC1 intron	170	g	rpoB-trnC				170	a	psbM-trnD				170
							171	t	trnC-petN	171	agttataaa	trnT-psbD	171	tt	trnH-psbA	171	t	trnD-trnY				171	aaact	rpoC1 intron	171	aataaatagaatatttgcaataaataaggtaagaaactctatatttctaataaatagaataaatagaataaatag	trnT-psbD				171	agttataaa	trnT-psbD	171	a	rpoC1 intron	171	a	rpoB-trnC				171	ttt	psbM-trnD				171
							172	g	rpoB-trnC	172	aatatttgcaataaataaggtaagaaactctatatttctaataaatagaataaatagaataaatagaataaatag	trnT-psbD	172	a	trnH-psbA	172	aa	trnD-trnY				172	tttt	rpoC1 intron	172	tttttttt	trnD-trnY				172	tccatttgaagggagat	trnT-psbD	172	c	rpoC1 intron	172	tttcaatag	rpoB-trnC				172	taaataaaataaatata	psbM-trnD				172
							173	a	rpoB-trnC	173	a	trnE-trnT	173	aatact	trnH-psbA	173	gg	psbM-trnD				173	t	rpoC1 intron	173	aa	trnD-trnY				173	a	trnE-trnT	173	atttcttactatatattatctttatttattacttttatttattactattaacaaa	rps2-rpoC2	173	tttt	rpoB-trnC				173	g	psbM-trnD				173
							174	aaggagaaagaattcagatagtgcgtgttttgacatactatacaaaattaatcaaagagatagatccaatccaaaaaaggaaggatttcttttaggcttt	rpoB-trnC	174	tttttttt	trnD-trnY				174	a	psbM-trnD				174	a	rpoC1 intron	174	t	psbM-trnD				174	t	trnD-trnY	174	a	rps2-rpoC2	174	atatatata	rpoB-trnC				174	a	psbM-trnD				174
							175	tttcaatag	rpoB-trnC	175	aa	trnD-trnY				175	ttt	psbM-trnD				175	cc	rpoC1 intron	175	aataataataataataataat	psbM-trnD				175	aa	trnD-trnY	175	tt	rps2-rpoC2	175	aa	rpoB-trnC				175	attctttcttttct	psbM-trnD				175
							176	tttttttttt	rpoB-trnC	176	aataataataataataataat	psbM-trnD				176	taaataaaataaatatt	psbM-trnD				176	cttt	rpoC2-rpoC1	176	tatttg	psbM-trnD				176	gg	trnD	176	tagatcttatagataga	atpH-atpI	176	t	rpoB-trnC				176	ttgaaaataatc	petN-psbM				176
							177	atatatata	rpoB-trnC	177	tatttg	psbM-trnD				177	t	psbM-trnD				177	atttattacttttatttattactattaacaaa	rps2-rpoC2	177	aattttattaatatactcttt	psbM-trnD				177	a	trnD	177	a	atpF-atpH	177	taatta	rpoB-trnC				177	tt	petN-psbM				177
							178	aa	rpoC1 intron	178	aattttattaatatactcttt	psbM-trnD				178	aacaaa	psbM-trnD				178	a	rps2-rpoC2	178	t	psbM-trnD				178	tt	psbM-trnD	178	tatttttctagattatttt	atpF-atpH	178	aaa	rpoC1 intron				178	tttttataaaactcctttcc	petN-psbM				178
							179	aaact	rpoC1 intron	179	t	psbM-trnD				179	a	psbM-trnD				179	tt	rps2-rpoC2	179	caaaaacaa	psbM-trnD				179	taaataaaataaatata	psbM-trnD	179	ta	atpF-atpH	179	aaact	rpoC1 intron				179	ttatt	petN-psbM				179
							180	ttt	rpoC1 intron	180	a	psbM-trnD				180	attctttcttttct	psbM-trnD				180	tagatcttatagataga	atpH-atpI	180	attctttcttttct	psbM-trnD				180	t	psbM-trnD	180	a	atpF intron	180	tt	rpoC1 intron				180	tttg	trnC-petN				180
							181	t	rpoC1 intron	181	caaaaacaaacaa	psbM-trnD				181	ttgaaaataatc	petN-psbM				181	t	atpH-atpI	181	ttagtatttttttttttattattttcgttttataaattcgatttatgctatactttattgacttgactcatttcatattatgattcaaagatttaaaatcggcggggtttactaatccttttcttttcgtcgaaatctgaaaaagtttttataaaactcctttccttggatgtgttcaattaattacttctttgtttggaatgctaaaaaaagatttcttgattttcttttattaatacataccccaactattcttttt	ycf6-psbM				181	a	psbM-trnD	181	aa	atpF intron	181	a	rpoC1 intron				181	agg	rpoB-trnC				181
							182	a	rpoC1 intron	182	attctttcttttct	psbM-trnD				182	tttt	petN-psbM				182	aa	atpF-atpH	182	a	ycf6-psbM				182	g	psbM-trnD	182	aaa	atpA-atpF	182	c	rpoC1 intron				182	gggattcagattaagaaaaat	rpoB-trnC				182
							183	c	rpoC1 intron	183	tttttttttttttattattttcgttttataaattcgatttatgctatactttattgacttgactcatttcatattatgattcaaagattaaaaatcggcggggtttactaatccttttcttttcgtcgaaatctgaaaaagtttttataaaactcctttccttggatgtgttcaattaattacttctttgtttggaatgctaaaaaaagatttcttgattttcttttattaatacataccccaactattcttt	petN-psbM				183	tttttataaaactcctttcc	petN-psbM				183	ttttctagattattttattttatat	atpF-atpH	183	ttttt	trnC-ycf6				183	aa	psbM-trnD	183	ttttttttttg	atpA-atpF	183	tt	rps2-rpoC2				183	t	rpoB-trnC				183
							184	a	rpoC1 intron	184	a	petN-psbM				184	tttttatt	petN-psbM				184	ttttttta	atpF-atpH	184	gaagtttagtaagaaaaaaaaa	rpoB-trnC				184	a	psbM-trnD	184	ttaatattaatctaattattaatta	trnR-atpA	184	tagatcttatagataga	atpH-atpI				184	ttttttt	rpoB-trnC				184
							185	atttcttactatatattatctttatttattacttttatttattactattaacaaa	rps2-rpoC2	185	taatcata	petN-psbM				185	taatcata	petN-psbM				185	a	atpF intron	185	tttcaatag	rpoB-trnC				185	attctttcttttct	psbM-trnD	185	atatta	trnR-atpA	185	a	atpH-atpI				185	atatatata	rpoB-trnC				185
							186	tt	rps2-rpoC2	186	ttt	trnC-petN				186	ttg	trnC-petN				186	a	atpF intron	186	a	rpoB-trnC				186	ttgaaaataatc	ycf6-psbM	186	tt	trnR-atpA	186	a	atpF-atpH				186	t	rpoB-trnC				186
							187	tagatcttatagataga	atpH-atpI	187	g	rpoB-trnC				187	agg	rpoB-trnC				187	t	atpF intron	187	tttttt	rpoB-trnC				187	tt	ycf6-psbM	187	a	trnG-trnR	187	ttttctagattattttattttatat	atpF-atpH				187	t	rpoB-trnC				187
							188	aa	atpF-atpH	188	aa	rpoB-trnC				188	a	rpoB-trnC				188	aaaa	atpA-atpF	188	tatatatata	rpoB-trnC				188	tttttataaaactcctttcc	ycf6-psbM	188	atttctctataaa	trnG-trnR	188	t	atpF-atpH				188	t	rpoB-trnC				188
							189	ttttttta	atpF-atpH	189	aaggagaaagaattcagatagtgcgtgttttgacatactatacaaaattaatcaaagagatagatccaatccaaaaaaggaaggatttcttt	rpoB-trnC				189	gggattcagattaagaaaaat	rpoB-trnC				189	tttttttttttttg	atpA-atpF	189	aaaaaa	rpoB-trnC				189	att	ycf6-psbM	189	t	trnG intron	189	a	atpF intron				189	atct	rpoC1 intron				189
							190	a	atpF intron	190	tttcaatag	rpoB-trnC				190	aaggagaaagaattcagatagtgcgtgttttgacatactatacaaaattaatcaaagagatagatccaatccaaaaaaggaaggatttcttt	rpoB-trnC				190	taatta	trnR-atpA	190	t	rpoB-trnC				190	tagtatttt	ycf6-psbM	190	t	trnG intron	190	a	atpF intron				190	ttt	rpoC1 intron				190
							191	a	atpF intron	191	a	rpoB-trnC				191	ttttttttttt	rpoB-trnC				191	atatta	trnR-atpA	191	taatta	rpoB-trnC				191	ttttg	trnC-ycf6	191	c	trnG intron	191	aaaa	atpF intron				191	aa	rpoC1 intron				191
							192	a	atpA-atpF	192	tttttt	rpoB-trnC				192	atatatatata	rpoB-trnC				192	c	trnR-atpA	192	a	rpoC1 intron				192	aagtttagtaagaaaaaaaaa	rpoB-trnC	192	ttt	trnS-trnG	192	aaa	atpA-atpF				192	c	rpoC1 intron				192
							193	ttttttttttg	atpA-atpF	193	atatatata	rpoB-trnC				193	ta	rpoB-trnC				193	atttctctataaa	trnG-trnR	193	aaact	rpoC1 intron				193	gggattcagattaagaaaaat	rpoB-trnC	193	ttattgaa	trnS-trnG	193	tttttttttg	atpA-atpF				193	a	rps2-rpoC2				193
							194	atatta	trnR-atpA	194	taatta	rpoB-trnC				194	t	rpoB-trnC				194	c	trnG intron	194	ttt	rpoC1 intron				194	tttttttttt	rpoB-trnC	194	t	trnS-trnG	194	ttaatattaatctaattattaatta	trnR-atpA				194	t	rps2-rpoC2				194
							195	aatttttattatttatt	trnR-atpA	195	a	rpoB-trnC				195	t	rpoB-trnC				195	t	trnS-trnG	195	aa	rpoC1 intron				195	atatatatata	rpoB-trnC	195	ttattataaattattaatatttaaataattattaatatttaaattttaatagaatattaaaattcaaatattagaa	trnS-trnG	195	t	trnR-atpA				195	tagatcttatagataga	atpH-atpI				195
							196	aaatatta	trnG-trnR	196	aaa	rpoC1 intron				196	a	rpoB-trnC				196	ttattgaa	trnS-trnG	196	cc	rpoC1 intron				196	aaaa	rpoB-trnC	196	a	trnS-trnG	196	tttacat	trnR-atpA				196	aa	atpF-atpH				196
							197	atttctctataaa	trnG-trnR	197	aaact	rpoC1 intron				197	atct	rpoC1 intron				197	aatagaatattaaaattca	trnS-trnG	197	cttt	rpoC2-rpoC1				197	t	rpoB-trnC	197	a	trnS-trnG	197	tt	trnR-atpA				197	tt	atpF-atpH				197
							198	c	trnG intron	198	tt	rpoC1 intron				198	ttt	rpoC1 intron				198	tt	trnS-trnG	198	tatattatctttatttcttacta	rps2-rpoC2				198	t	rpoB-trnC	198	t	trnS-trnG	198	a	trnG-trnR				198	aaa	atpF intron				198
							199	t	trnS-trnG	199	aa	rpoC1 intron				199	a	rpoC1 intron				199	a	trnS-trnG	199	tt	rps2-rpoC2				199	t	rpoB-trnC	199	g	trnS-trnG	199	tatt	trnG-trnR				199	t	atpF intron				199
							200	tatctaa	trnS-trnG	200	c	rpoC1 intron				200	c	rpoC1 intron				200	tat	trnS-trnG	200	tagatcttatagataga	atpH-atpI				200	aa	rpoC1 intron	200	aa	psbI-trnS	200	aaatattaaa	trnG-trnR				200	aa	atpA-atpF				200
							201	ttctttat	trnS-trnG	201	a	rpoC1 intron				201	a	rpoC1 intron				201	ct	trnS-trnG	201	t	atpH-atpI				201	atct	rpoC1 intron	201	atctttaa	psbI-trnS	201	atttctctataaa	trnG-trnR				201	t	atpA-atpF				201
							202	aatagaatattaaaattca	trnS-trnG	202	a	rps2-rpoC2				202	t	rps2-rpoC2				202	t	trnS-trnG	202	a	atpH-atpI				202	tt	rpoC1 intron	202	tttatatt	psbI-trnS	202	t	trnG intron				202	ttaatattaatctaattattaatta	trnR-atpA				202
							203	aatatttaa	trnS-trnG	203	tt	rps2-rpoC2				203	tagatcttatagataga	atpH-atpI				203	taa	trnS-trnG	203	aaaa	atpF-atpH				203	a	rpoC1 intron	203	aa	psbI-trnS	203	t	trnG intron				203	t	trnR-atpA				203
							204	ttattataa	trnS-trnG	204	tagatcttatagataga	atpH-atpI				204	aaaaa	atpF-atpH				204	a	trnS-trnG	204	ttttctagattattttattttatat	atpF-atpH				204	cttt	rpoC2-rpoC1	204	aa	psbI-trnS	204	c	trnG intron				204	atttaattaatattaaaaattaaaaaataatatt	trnG-trnR				204
							205	a	trnS-trnG	205	a	atpH-atpI				205	tctagattattttattttatatt	atpF-atpH				205	atttagtatta	trnS-trnG	205	t	atpF-atpH				205	tatattatctttatttcttacta	rps2-rpoC2	205	tttgttg	trnK-trnQ	205	tttt	trnS-trnG				205	ttctata	trnG-trnR				205
							206	taattc	trnS-trnG	206	aaaa	atpF-atpH				206	aa	atpF intron				206	c	trnS-trnG	206	a	atpF intron				206	a	rps2-rpoC2	206	t	trnK-trnQ	206	t	trnS-trnG				206	tt	trnG intron				206
							207	a	trnS-trnG	207	t	atpF-atpH				207	t	atpF intron				207	gt	trnS-trnG	207	a	atpF intron				207	t	rps2-rpoC2	207	acc	trnK-trnQ	207	ttattgaa	trnS-trnG				207	t	trnG intron				207
							208	t	trnS-trnG	208	a	atpF intron				208	t	atpA-atpF				208	t	trnS-trnG	208	aaa	atpF intron				208	tagatcttatagataga	atpH-atpI	208	a	trnK-trnQ	208	ttattataaattattataattattaatatttaaattttaatagaatattaaaattcaaatattagaa	trnS-trnG				208	c	trnG intron				208
							209	g	trnS-trnG	209	a	atpF intron				209	aatttttattatttatt	trnR-atpA				209	a	trnS-trnG	209	t	atpF intron				209	t	atpH-atpI	209	taaaa	trnK-trnQ	209	tc	trnS-trnG				209	ttttttt	trnS-trnG				209
							210	tttatatt	psbI-trnS	210	aaa	atpF intron				210	t	trnR-atpA				210	t	trnS-trnG	210	aaaa	atpA-atpF				210	aaaaa	atpF-atpH	210	tctaattggtttatgttcatt	trnK intron	210	aattcttaat	trnS-trnG				210	ttattgaa	trnS-trnG				210
							211	a	psbI-trnS	211	a	atpA-atpF				211	a	trnG-trnR				211	aa	trnS-trnG	211	ttttttttttttg	atpA-atpF				211	tt	atpF-atpH	211	ttattcatgattggttattcatgattgg	trnK intron	211	a	trnS-trnG				211	t	trnS-trnG				211
							212	a	psbK-psbI	212	tttttttttg	atpA-atpF				212	aaattaaaaaataatatt	trnG-trnR				212	atctttaa	psbI-trnS	212	ttaatta	trnR-atpA				212	aa	atpF intron	212	tttagtt	trnK intron	212	taattc	trnS-trnG				212	a	trnS-trnG				212
							213	tttttaa	trnQ-psbK	213	aatttttattatttatt	trnR-atpA				213	tttaatta	trnG-trnR				213	tttatatt	psbI-trnS	213	t	trnR-atpA				213	aaa	atpA-atpF	213	agccttatccatttacaaa	trnH-psbA	213	tattttattactttaatattacta	trnS-trnG				213	aga	trnS-trnG				213
							214	attaat	trnQ-psbK	214	t	trnR-atpA				214	ttctata	trnG-trnR				214	a	psbI-trnS	214	tttacat	trnR-atpA				214	tttt	atpA-atpF	214	tt	trnH-psbA	214	a	trnS-trnG				214	aaa	trnS-trnG				214
							215	taataaaac	trnQ-psbK	215	tttacat	trnR-atpA				215	t	trnG intron				215	a	psbI-trnS	215	c	trnR-atpA				215	ttaatta	trnR-atpA	215	aaaaa	trnH-psbA	215	ttt	trnS-trnG				215	attattaatatttgaattttaatagaatattaaaa	trnS-trnG				215
							216	tttgttg	trnK-trnQ	216	tatt	trnG-trnR				216	c	trnG intron				216	tttgttg	trnK-trnQ	216	tatt	trnG-trnR				216	a	trnG-trnR	216	catttaaca	trnH-psbA	216	g	trnS-trnG				216	ttaattactattaattaa	trnS-trnG				216
							217	t	trnK-trnQ	217	aa	trnG-trnR				217	ttt	trnS-trnG				217	accaaa	trnK-trnQ	217	aaatattaaa	trnG-trnR				217	atttaattaatattaaaaattaaaaaataatatt	trnG-trnR				217	aaa	psbI-trnS				217	ataatt	trnS-trnG				217
							218	atattttattgatattttattg	trnK-trnQ	218	atttctctataaa	trnG-trnR				218	tatctaa	trnS-trnG				218	t	trnK-trnQ	218	atttctctataaa	trnG-trnR				218	ttctata	trnG-trnR				218	atctttaa	psbI-trnS				218	t	trnS-trnG				218
							219	aacc	trnK-trnQ	219	c	trnG intron				219	ttctttat	trnS-trnG				219	ttattcatgattggttattcatgattgg	trnK intron	219	c	trnG intron				219	t	trnG intron				219	tttatatt	psbI-trnS				219	a	trnS-trnG				219
							220	ttattcatgattggttattcatgattgg	trnK intron	220	atctaa	trnS-trnG				220	a	trnS-trnG				220	ccctatgaaa	trnK intron	220	tt	trnS-trnG				220	t	trnG intron				220	aa	psbI-trnS				220	aaa	psbI-trnS				220
							221	tttagtt	trnK intron	221	c	trnS-trnG				221	aatagaatattaaaattca	trnS-trnG							221	ttattgaa	trnS-trnG				221	ttttt	trnS-trnG				221	a	psbK-psbI				221	atctttaa	psbI-trnS				221
							222	ttataatgg	psbA-trnK	222	ttctttat	trnS-trnG				222	ttattatattctattaa	trnS-trnG							222	aatagaatattaaaattca	trnS-trnG				222	ttattgaa	trnS-trnG				222	aaa	trnK-trnQ				222	tttatatt	psbI-trnS				222
							223	atagaatttca	psbA-trnK	223	aatagaatattaaaattca	trnS-trnG				223	ttaattactattaattaa	trnS-trnG							223	tattctatt	trnS-trnG				223	a	trnS-trnG				223	a	trnK-trnQ				223	aa	psbI-trnS				223
							224	aa	trnH-psbA	224	ttattataa	trnS-trnG				224	ataatt	trnS-trnG							224	a	trnS-trnG				224	aatagaatattaaaattca	trnS-trnG				224	t	trnK-trnQ				224	aaa	psbK-psbI				224
							225	aatact	trnH-psbA	225	tc	trnS-trnG				225	ttt	trnS-trnG							225	tc	trnS-trnG				225	ttattatattctattaattattatattctattaa	trnS-trnG				225	taaaa	trnK-trnQ				225	atattttattg	trnK-trnQ				225
										226	attcttaata	trnS-trnG				226	a	trnS-trnG							226	aattcttaat	trnS-trnG				226	attaattactattaattaa	trnS-trnG				226	cttcata	trnK intron				226	a	trnK-trnQ				226
										227	a	trnS-trnG				227	a	psbI-trnS							227	atttagtatta	trnS-trnG				227	gtattatttagt	trnS-trnG				227	tctaattggtttatgttcatt	trnK intron				227	t	trnK-trnQ				227
										228	taattc	trnS-trnG				228	tttatatt	psbI-trnS							228	c	trnS-trnG				228	t	trnS-trnG				228	ttattcatgattggttattcatgattgg	trnK intron				228	tt	trnK-trnQ				228
										229	aatattactatattttattacttta	trnS-trnG				229	aa	psbK-psbI							229	gt	trnS-trnG				229	tttt	trnS-trnG				229	at	psbA-matK				229	t	trnK-trnQ				229
										230	t	trnS-trnG				230	tttttaa	trnQ-psnK							230	t	trnS-trnG				230	aaa	psbI-trnS				230	agccttatccatttacaaa	trnH-psbA				230	t	trnK-trnQ				230
										231	g	trnS-trnG				231	attaat	trnQ-psnK							231	tattttattactttaatattacta	trnS-trnG				231	atctttaa	psbI-trnS				231	t	trnH-psbA				231	tctt	trnK-trnQ				231
										232	a	psbI-trnS				232	taataaaac	trnQ-psnK							232	a	trnS-trnG				232	tttatatt	psbI-trnS				232	aaaaa	trnH-psbA				232	t	trnK-trnQ				232
										233	tttatatt	psbI-trnS				233	atattttattg	trnK-trnQ							233	t	trnS-trnG				233	a	psbI-trnS				233	t	trnH-psbA				233	a	trnK intron				233
										234	a	psbI-trnS				234	tt	trnK-trnQ							234	aaa	psbI-trnS				234	aa	psbK-psbI				234	catttaaca	trnH-psbA				234	tctaattggtttatgttcatt	trnK intron				234
										235	tttttaa	trnQ-psbK				235	tttaatcttata	trnK-trnQ							235	atctttaa	psbI-trnS				235	t	trnK-trnQ										235	atccatttacaaa	trnH-psbA
										236	attaat	trnQ-psbK				236	a	trnK intron							236	tttatatt	psbI-trnS				236	atattttattg	trnK-trnQ										236	ttt	trnH-psbA
										237	taataaaac	trnQ-psbK				237	ttataatgg	psbA-trnK							237	a	psbI-trnS				237	aa	trnK-trnQ										237	aaaaaa	trnH-psbA
										238	atattttattgatattttattg	trnK-trnQ				238	atagaatttca	psbA-trnK							238	t	trnK-trnQ				238	t	trnK-trnQ										238	t	trnH-psbA
										239	aa	trnK-trnQ				239	agtctt	trnH-psbA							239	cttcata	trnK intron				239	tttaatcttata	trnK-trnQ										239	catttaaca	trnH-psbA
										240	t	trnK-trnQ				240	t	trnH-psbA							240	ttattcatgattggttattcatgattgg	trnK intron				240	a	trnK intron
										241	cttcata	trnK intron				241	aaa	trnH-psbA							241	ccctatgaaa	trnK intron				241	ccctatgaaa	trnK intron
										242	ttattcatgattggttattcatgattgg	trnK intron				242	t	trnH-psbA							242	at	psbA-trnK				242	agtctt	trnH-psbA
										243	ttataatgg	psbA-trnK				243	aatact	trnH-psbA							243	t	trnH-psbA				243	t	trnH-psbA
										244	atagaatttca	psbA-trnK													244	a	trnH-psbA				244	t	trnH-psbA
										245	at	psbA-trnK													245	a	trnH-psbA
										246	t	trnH-psbA
										247	aa	trnH-psbA
										248	t	trnH-psbA
										249	aatact	trnH-psbA
[truncated: 14 more columns]
