# Supplementary material for: Comparative analysis of the complete chloroplast genomes of seven Populus species: Insights into alternative female parents of Populus tomentosa
Source: PLoS One. 2019 Jun 19;14(6):e0218455. doi: 10.1371/journal.pone.0218455 (PMC6583991; doi:10.1371/journal.pone.0218455)
Supplement: S7 Table — (XLSX) [file pone.0218455.s007.xlsx]

## Sheet: S7 Table
	genes	ade-alba	ade-bol	ade-dav	ade-hop	ade-M	ade-tre	alba-bol	alba-dav	alba-hop	alba-M	alba-tre	bol-dav	bol-hop	bol-M	bol-tre	dav-hop	dav-m	dav-tre	hop-M	hop-tre	M-tre
		S/N	S/N	S/N	S/N	S/N	S/N	S/N	S/N	S/N	S/N	S/N	S/N	S/N	S/N	S/N	S/N	S/N	S/N	S/N	S/N	S/N
Rubisco	rbcL	/	/	1/0	/	/	/	/	1/0	1/0	/	/	1/0	1/0	/	/	/	1/0	1/0	1/0	1/0	/
Photosystem I	psaA	0/1	/	1/0	1/1	/	/	0/1	1/1	1/2	0/1	0/1	1/0	1/1	/	/	0/1	1/0	1/0	1/1	1/1	/
	psaB	3/0	2/0	2/0	3/0	2/0	3/0	1/0	1/0	2/0	1/0	2/0	/	1/0	/	1/0	1/0	/	1/0	1/0	2/0	1/0
	psaC	/	/	3/0	2/0	/	/	/	3/0	2/0	/	/	3/0	2/0	/	/	1/0	3/0	3/0	2/0	2/0	/
	psaI	/	/	/	/	/	0/1	/	/	/	/	0/1	/	/	/	0/1	/	/	0/1	/	0/1	0/1
Assembly and stability of Photosystem I	ycf3	/	/	0/1	0/1	/	0/1	/	0/1	0/1	/	0/1	0/1	0/1	/	0/1	/	0/1	0/2	0/1	0/2	0/1
	ycf4	/	/	0/1	0/1	/	0/1	/	0/1	0/1	/	0/1	0/1	0/1	/	0/1	/	0/1	0/2	0/1	0/2	0/1
Photosystem II	psbA	/	1/0	2/0	2/0	1/0	3/0	/	/	1/0	/	2/0	1/0	/	/	2/0	/	1/0	1/0	1/0	1/0	2/0
	psbB	/	/	/	1/0	/	/	/	/	1/0	/	/	/	/	/	/	1/0	/	/	1/0	1/0	/
	psbC	/	/	1/0	1/0	/	1/0	/	1/0	1/0	/	1/0	1/0	1/0	/	1/0	2/0	1/0	2/0	1/0	2/0	1/0
	psbD	/	/	1/1	0/1	/	0/1	/	1/1	0/1	/	0/1	1/1	0/1	/	0/1	1/0	1/1	1/0	0/1	/	0/1
	psbE	/	/	1/0	1/0	/	1/0	/	1/0	1/0	/	1/0	1/0	/	/	/	/	1/0	/	1/0	/	1/0
	psbJ	1/0	/	/	/	/	0/1	1/0	1/0	1/0	/	1/1	/	/	/	0/1	/	/	0/1	/	0/1	0/1
	psbZ	2/0	2/0	1/0	1/0	2/0	1/0	/	1/0	1/0	/	1/0	1/0	1/0	/	1/0	/	1/0	/	1/0	/	1/0
ATP synthase	atpA	3/0	3/0	7/1	5/1	3/0	5/2	/	4/1	2/1	/	2/2	4/1	2/1	/	2/2	2/0	4/1	0/1	2/1	4/1	2/2
	atpB	/	/	/	/	1/0	0/1	/	0/1	/	1/0	0/1	0/1	0/1	1/0	0/1	/	1/1	/	1/1	/	1/1
	atpE	/	/	0/1	/	/	1/0	/	0/1	/	/	1/0	0/1	/	/	1/0	/	0/1	1/1	/	1/0	1/0
	atpF	/	/	0/1	/	/	/	/	0/1	/	/	/	0/2	0/1	/	0/1	0/1	0/2	0/1	0/1	/	0/1
	atpH	1/0	1/0	1/0	1/0	1/0	2/0	/	/	/	/	1/0	/	/	/	1/0	/	/	1/0	/	1/0	1/0
	atpI	1/0	/	3/1	3/1	1/0	1/1	/	2/1	2/1	/	/	2/1	2/1	/	0/1	/	2/1	2/0	2/1	2/0	/
Cytochrome b/f comples	petA	/	/	1/0	1/0	/	1/0	/	1/0	1/0	/	1/0	1/0	1/0	/	1/0	/	1/0	2/0	1/0	2/0	1/0
	petD	2/0	1/0	1/0	2/5	2/5	2/0	/	/	/	/	1/4	/	/	/	1/0	/	/	1/0	/	1/0	1/0
Cytochrome C synthesis	ccsA	2/1	2/1	4/2	3/2	2/1	2/1	/	2/1	1/1	/	/	/	1/1	/	/	1/0	2/1	2/1	1/1	1/1	/
NADPH	ndhA	/	/	1/0	2/0	/	/	/	1/0	2/0	/	/	1/0	2/0	/	/	3/0	/	1/0	2/0	2/0	/
	ndhC	1/0	1/0	/	1/0	/	1/0	/	1/0	/	/	2/0	/	/	/	2/0	1/0	1/0	1/0	/	2/0	2/0
	ndhD	0/2	1/2	4/0	2/0	0/2	2/2	1/0	4/2	2/2	/	2/4	5/2	3/2	1/0	2/4	2/0	4/2	4/2	2/2	2/2	2/4
	ndhF	3/3	4/2	3/4	3/4	4/2	4/4	3/1	4/3	4/3	3/1	5/2	5/2	5/2	4/0	/	2/0	5/2	5/4	5/2	/	6/2
	ndhG	/	1/0	/	/	0/1	3/0	0/1	/	/	0/1	/	0/1	0/1	/	0/1	/	0/1	/	0/1	/	0/1
	ndhH	2/0	2/0	2/0	2/0	2/0	/	/	2/0	2/0	/	3/0	2/0	2/0	/	3/0	/	2/0	3/0	2/0	3/0	3/0
	ndhI	/	/	2/0	1/0	/	/	/	2/0	1/0	/	/	2/0	1/0	/	/	1/0	2/0	2/0	/	1/0	/
	ndhK	/	/	0/2	1/2	/	/	0/1	0/1	1/1	/	/	0/2	1/2	/	/	1/0	0/1	0/1	/	1/1	/
Transcription	rpoA	1/0	1/1	/	/	0/1	/	/	2/0	1/1	1/1	2/0	/	/	/	2/3	1/1	1/1	/	/	/	/
	rpoB	3/1	3/0	3/2	6/1	4/0	3/0	0/1	2/3	5/2	1/1	2/1	2/2	5/1	1/0	2/0	5/3	3/2	2/2	/	5/1	3/0
	rpoC1	0/1	1/0	0/2	/	/	1/2	0/1	0/2	0/2	0/1	1/2	0/1	0/1	/	1/1	/	0/1	1/0	/	1/0	1/1
	rpoC2	0/4	0/6	4/5	4/5	0/5	2/3	0/2	4/3	4/3	0/1	2/1	4/5	4/5	0/3	2/3	2/0	4/4	4/2	4/4	4/2	2/2
Ribosomal proteins	rps3	/	/	/	/	/	1/0	/	/	/	/	1/0	/	/	/	1/0	/	/	1/0	/	1/0	/
	rps4	/	1/0	/	/	/	/	/	/	/	/	/	0/1	0/1	/	0/1	/	/	/	/	/	/
	rps8	0/1	1/0	0/2	1/2	0/2	0/2	/	0/1	1/1	0/1	/	0/1	1/1	0/1	0/1	1/0	0/2	/	1/2	1/0	0/2
	rps12	/	/	1/1	1/1	/	1/1	/	1/0	1/0	/	1/0	1/0	1/0	/	1/0	/	1/0	/	1/0	/	1/0
	rps15	/	/	/	/	/	0/1	/	/	/	/	0/1	/	/	/	0/1	/	/	0/1	/	0/1	/
	rpl2	0/1	1/0	/	/	0/1	/	/	0/1	0/1	/	0/1	/	0/1	/	0/1	/	0/1	/	/	/	0/1
	rpl14	/	/	/	/	/	2/0	/	/	/	/	2/0	/	/	/	2/0	/	/	2/0	/	2/0	2/0
	rpl16	/	/	2/5	2/5	/	4/3	/	2/2	3/5	/	4/5	1/0	2/0	/	3/0	1/0	1/0	2/0	2/0	1/0	3/0
	rpl20	0/1	1/0	1/2	0/2	0/1	0/2	/	1/1	0/1	/	0/1	1/1	0/1	/	0/1	1/0	1/1	1/0	0/1	/	0/1
	rpl22	/	/	1/0	1/0	/	1/0	/	1/0	1/0	/	1/0	1/0	1/0	/	1/0	/	1/0	2/0	1/0	2/0	1/0
	rpl23	/	/	/	/	/	/	/	/	/	/	/	/	/	/	/	/	/	/	/	/	/
	rpl33	/	/	1/0	1/0	/	/	/	1/0	1/0	/	/	1/0	1/0	/	/	/	1/0	1/0	1/0	1/0	/
RNA processing	matK	/	1/0	1/1	2/1	1/1	3/1	/	2/0	3/0	2/0	4/0	1/0	2/0	/	3/0	1/0	/	4/0	/	5/0	4/0
Carbon metabolism	cemA	1/0	1/0	1/0	1/0	1/0	1/1	/	/	/	/	/	/	/	/	0/1	/	/	0/1	/	0/1	0/1
Fatty acid synthesis	accD	1/1	/	0/2	0/2	/	0/2	/	/	1/3	1/1	1/3	0/2	0/2	/	0/2	/	0/2	/	0/2	/	0/2
Proteolysis	clpP	/	/	/	1/0	/	/	/	1/0	1/0	/	/	1/0	1/0	/	/	2/0	1/0	/	1/0	1/0	/
Conserved reading frames	ycf1	6/5	4/8	6/3	9/5	4/7	5/7	2/5	6/4	9/6	2/4	4/6	4/7	7/9	0/3	3/11	3/2	4/6	5/6	7/8	8/8	3/10
	ycf2	0/2	1/0	/	0/2	0/1	0/1	0/1	1/1	0/2	0/1	0/1	1/0	0/1	/	/	1/1	1/0	1/0	0/1	0/1	/
Note:
ade: P. adenopoda
alba: P. alba
bol: P. alba var. pyramidalis
dav: P. davidiana
hop: P. hopeiensis
M: P. tomentosa male
tre: P. tremula
