# Supplementary material for: Comparative analysis of the complete chloroplast genomes of seven Populus species: Insights into alternative female parents of Populus tomentosa
Source: PLoS One. 2019 Jun 19;14(6):e0218455. doi: 10.1371/journal.pone.0218455 (PMC6583991; doi:10.1371/journal.pone.0218455)
Supplement: S8 Table — (XLSX) [file pone.0218455.s008.xlsx]

## Sheet: S8 Table
	1	2	3	4	5	6	7	8
motif	ttacct/aggtaa	ga/tc	ggggggggggtggaaaattcc/ggaattttccacccccccccc	cttt/aaag	ttttttttttgttttttttttggccaaaaaaaa/ttttttttggccaaaaaaaaaacaaaaaaaaaa	gtatatcaatat/atattgatatac	atattgatatac/gtatatcaatat	ttca/tgaa
location	ndhC-trnV	rbcL-accD	petA-psbJ	trnW-trnP	rpl16-rps3	trnL-ycf15	ycf15-trnL	ndhF-trnL
region	LSC	LSC	LSC	LSC	LSC	IRB	IRA	SSC
P.adenopoda- P. alba		Y	Y	Y				Y
P.adenopoda- P. alba var. pyramidalis				Y		Y	Y
P.adenopoda- P. tremula var. davidiana	Y		Y	Y	Y
P.adenopoda- P. hopeiensis	Y		Y	Y		Y	Y	Y
P.adenopoda- P. tomentosa			Y			Y	Y
P.adenopoda- P. tremula	Y		Y	Y				Y
P. alba- P. alba var. pyramidalis		Y	Y			Y	Y
P. alba- P. tremula var. davidiana	Y	Y						Y
P. alba- P. hopeiensis	Y	Y				Y	Y
P. alba- P. tomentosa		Y				Y	Y	Y
P. alba- P. tremula	Y	Y						Y
P. alba var. pyramidalis- P. tremula var. davidiana	Y		Y		Y	Y	Y
P. alba var. pyramidalis- P. hopeiensis	Y		Y					Y
P. alba var. pyramidalis- P. tomentosa			Y
P. alba var. pyramidalis- P. tremula	Y		Y			Y	Y	Y
P. tremula var. davidiana- P. hopeiensis						Y	Y	Y
P. tremula var. davidiana- P. tomentosa	Y				Y		Y
P. tremula var. davidiana-P. tremula								Y
P. hopeiensis- P. tomentosa	Y							Y
P. hopeiensis- P. tremula						Y	Y
P. tomentosa- P. tremula	Y					Y	Y	Y
